# Supplementary material for: Genomic Degeneration and Reduction in the Fish Pathogen Mycobacterium shottsii
Source: Microbiol Spectr. 2022 May 17;10(3):e01158-21. doi: 10.1128/spectrum.01158-21 (PMC9241763; doi:10.1128/spectrum.01158-21)
Supplement: SUPPLEMENTAL FILE 1 — Supplemental material. Download spectrum.01158-21-s001.xlsx, XLSX file, 0.2 MB [file spectrum.01158-21-s001.xlsx]

## Sheet: Ms_uniques_seq
Supplemental Table S1: Proteins unique to M. shottsii (See Fig. 5B)
cl|2076794592|TM48_00010|QYL25977.1| hypothetical protein [Mycobacterium shottsii]	MAGLAEDGHSAGGDQDEYWGVGVGASDAEVVQAAGVVQGEFAELVDGVMADAEVCLWLAGGAGFGACLVGLFGGDGAGVGAVGSLGVLDGAEGVEQGLQFVRGGG
cl|2076794593|TM48_00011|QYL25978.1| hypothetical protein [Mycobacterium shottsii]	MPKARVVVLEVTSGRLSVTAAARVYGLSRQHIYRLVARYRQGGLEAVDPRSRRPASNPRAVSDPIIIAIVELREKLVADGLDAGPLTLQEHLARRGLAVPSTSTIRRILGHHGLITPQPRKRPKSSYHRFAAEQPNECWQSDFTHWTLANGTDVEILNWLDDHSRYLLGCTGYSRVSGPTS
cl|2076794609|TM48_00028|QYL25994.1| hypothetical protein [Mycobacterium shottsii]	MPTKLITPVTRRGIFDTITLSKVLWEGRLEEPEFLARIYDLDSMPSTDSRYKSAVGDIRQHRVNNPEDWPDDWVFTDSRFGLQHGDDELVLQFLAEILHPLVRPDEEEVGRLLNAFNEALAKGRLRALPS
cl|2076794612|TM48_00033|QYL25997.1| hypothetical protein [Mycobacterium shottsii]	MSRPGGAQKGLLRLRPVLIAIGAGLTYGTWAALAHYDQDPGVALLAGLTQAALSFTTTLTMVVVPERLFHWPSDPHRGFLLAAFAVSTLSAAWLTTGHLLMGTPRVLAAIAPSVLIGTALYFLYARTLLVQAVRETARELRGTRMPSTAGRSGRNTDAALGH
cl|2076794615|TM48_00036|QYL26000.1| PE family protein [Mycobacterium shottsii]	MSGVMVVPETLLAAAAELGAVGSAVRAADAAVLVPTVRVSAAGADEVSVAIAAFFSSYGNDYQSVSAQLAEFHERFVQALSSGGGAYGAAEAASASPLQQASQSLLAQINAPTQALLGRPLIGDGADGTAPGQAGGDGGLLYGNGGAGGPGGTGGDAGLIGNGGAGGSGEALGLFGGSGGSGGWLYGAGGTAGTGAAGSLPGGSGGNAGLFGSGGAGGAGSSGATGAMGGDGGAGGGGWLWGNGGAGGDGGPGGAGADGTTAGGAGGAGGNAGAGGAGGWLFGHGGTGGEGGAGGDGGAVSSAAGVGGDGGAGGGGAIGGRSGWLVGNGGAGGGGGAGGDGGDSTSMAGGSQGGLGGGSGAAATGGDSGWWFGDGGTGGAGGAGGSVIGNGITPNVGGA…
cl|2076794665|TM48_00090|QYL26050.1| hypothetical protein [Mycobacterium shottsii]	MTAGRRPRSRFLGAAFFCVSPAAGPQYVAGQSAEPYLARLKHHQSPIRLLGLASAHVCVGVVHTVSPPWRCPTELPGASIPPMKSTGLANPGCLVSEEHLDTPAAGRKRRNNAQKWLYTILRLSRAVIRQEVPARCVSIGVGIVQRWGRAGWSHHGRPARVDNRVGAAVADPFEVPESGRNKQGHQHETADGGNYFSHPASGIWLAARQRCDRVHRCSAGRPARIALQLYLSGPDRCRSAVGGLRSDSIIQQ
cl|2076794736|TM48_00172|QYL26121.1| PE family protein [Mycobacterium shottsii]	MSHVFASPEVLNAAAAEVSTIGSSLQTANASAAAPTTALLSALGADEVSAAVTAMFGNHAQAYQAVSTQAAEFHDRFVAALTAGADAYSSAEASSAATLQSLPQDLLNVVTAPTQALLGRALIGNGANGADGTGQNGGDGGLLWGNGGNGGTGAAGQAGGNGGAAGLIGNGGAGGAGGAGATGGAGGTGGAGGWLTGAGGTGGAGGTGTSGGGGMGGAGGQAGWLSGAGGTGGAGGAGDNGSGGSGGSGGAGGLFNAGGAGGAGGTSLGNSGDAGGTGGAGGAGGIVAGVGGAGGAGGLSSSGAGGTGGDGGFLLGQGAAGGAGGNGGAGTTGISGPAGQTGGDGGAAGNGGNGGAGGKGGLLLGGGGRGGAGGLGGAGGVGGIGAAATTPGATGGDGG…
cl|2076794737|TM48_00173|QYL26122.1| hypothetical protein [Mycobacterium shottsii]	MHHADEGLPATHTQVSNRYPNSEACVITLLVIAVLMVR
cl|2076794739|TM48_00175|QYL26124.1| transposase [Mycobacterium shottsii]	MGSGLSMSSRAEITAKFARGYVGAPKADKGQILDQVVAVTGWSRDNARRRLRAAAAPPGAGRQVAKRTRRQRNPKYS
cl|2076794741|TM48_00177|QYL26126.1| PE family protein [Mycobacterium shottsii]	MSFVVVSAQELESAAALLAGVGSNVGAAGSAAAGPTAAVLGALGADEVSAAVAELFGDHAQAYQVVSAQAAAFHQRFVVALAAAAGSYGRAESAGAAVLQTVGADVLGAVNAPTMAVLGRPLIGDGVDAAAGSGHNGGAGGLLWGNGGDGGAGAAGQAGGRGGDAGLIGTGGAGGAGGAGGAGGNGGAGGAGGRGGLVFGGGGAGGAGGDGGTATIGAQGLAGQTGQTGHSGGAGGDGGAGGRGGWLWSAGGDGGAGGLGGTGGAGGAGGTGIAATTAGGIGQAGGDGGAGGAGGAGGNGGAGGWFGSTGMTGAGGAGRHGGNGAIAGNGGAGANGDMTHLDGGNGGNPGLGGAGGNGGAGSHAGAHGLAGSSPTTNAGHGGKGGDGYTSTDPGTDGGN…
cl|2076794742|TM48_00179|QYL26127.1| hypothetical protein [Mycobacterium shottsii]	MYGNGGSGPAGAAGQAGGAGGAAGLWGSGGTGGAGGAGAAGGSGGNGGLLYGNGGAGGTGGMALAGINGGSPGSGGDGGSALLFGSGGDGGQGDTGLVGADGSNPTPTGTQAGDGSSAGPNAAVGDILAVSGGIGADGQSGGPGVGGGSGGNGGAAVAYSNGTSANMLAANGGDGGGGGLAGAGAAGGDGGTGGGPGVQDLLGDSGSSGAALGGAGGTRASGGAHGGAGGNGGEGGYASATSDNYAATATGGHGGMGGAGASGAVGLDGGTGGAGGNGGHGGLLIGNGGNGGAGGIGGSGGAGDIGGAGGNGGAGGVASSSGISTSHGGDGGGAGAGGVGGVGGKGGNGGLLTGTGGDGGSGGSGGDGGLGGNGGHGGAGGKGGNADQHADDGAPGIGG…
cl|2076794750|TM48_00188|QYL26135.1| putative PPE family protein PPE42 [Mycobacterium shottsii]	MNFLVDPPELTPARIYFGPGSGQMFSAAQVWDGLAEELRLAASSFESVNANLVAGAWQGASATAMAAVATPHARLLQGLAGQAEQAAAQARVVASAFEAVRAATVHPALVAANRAQFVSLALSNIFGQNAPAIAAVETDYEDMWAQDVTAMVGYHSTSSAAAEQLTPFHRMLAGLSGRSVSSAVAGGRLGGFVIPGLSIGNRGLLNLGLGNTGNLNLGWGNAGNLNLGSGKTGGINLGSGNTGSFNPGWGNAGKLNLGSGNIGNLNLGSGNIGKGNFGIGNTGNFNLGGGNTGGHNFGSGNTGGHNFGNGNSGNHNVGGGNYGNSNFGSGNIGSGNFGFGNSGNNNIGFGNSGNNNIGFGLTGDGQIGIGGLNSGSGNIGFGNAGNNNIGFFNSGDNNV…
cl|2076794776|TM48_00218|QYL26161.1| PE family protein [Mycobacterium shottsii]	MSFVFASPEVLGAAAAQAAVIGSGVQTAGAWAAGPTTALAGALGADEVSVAVAQLFDGHGQAYQAISAQAAVFHGRFVAALNAAADSYAGAEAAGVSVLQSAGADVMGALNAPTMAWLGRPLIGDGANGVDGTRGNGGAGGLLWGNGGRGGSGAAGQAGGRGGSAGLIGTVGAGGAGGASSNGAGGVGGGGGAGGWLFGAGGQGGTGGNGLTTAGVGGHGGGTGLFGAGGAGGASGAGGISGTGVGGGGGHGGNGGWVAGDGGAGGAGGTSNTGAGGSGGGAGRGGWVFGDGGAGGAGGDGATGAAGAQGLTGQTGHTGHDGGASGAGGAGRRGGWLFSAGGDGGAGGAGGAGGEGGAGGAGATATTAGTSGGNGGNGGAGGTGSDGGTGGAGGATGWF…
cl|2076794796|TM48_00240|QYL26181.1| transposase [Mycobacterium shottsii]	MTDQLCSPVTLALSAGQAGDNPMLWPLLAARCSNSYAPFRLLADKAYSHDSTRAQLRRLKIAHTIPERSDQITRRKAKGRNRGRPPGFSGRIYKHRNTVERSFNRLKHWRAVATCYDKYALTYLGGVTLAAIITYHRVRN
cl|2076794805|TM48_00249|QYL26190.1| transposase [Mycobacterium shottsii]	MLQKVWAASGGQCGRYLAASMALQLDALERHGELVDGRDRYGPAVRAELLAMSSATIDRYLRGAKARDQISGVSTTKPSPLLRSSITICKAGDEAEESPGFFEGDTVAHCGPTLKGEFARTVNLTDMHIGWVFTRTVRNNAHPHILGALKTGITKIPYKVTGLDFDNGTEFLNKAVIKWAADMEIFFTRSRPYKKNDQATIESKNNHLVRRYGFYYRYDTDEERAVLNRLWHLVNDRLNYLTPTIKPISYGCSRDGHRRRLYDKPQTPWTGCWPPESSQRPNKQSCSPTATASTPPRSPTRSPTCKPPCSDSPKTRPNSSTSPPYPPLYPPSKPASASKARPPPDPDFAGIPYLMHEPGFAGILT
cl|2076794847|TM48_00304|QYL26232.1| transposase [Mycobacterium shottsii]	MGSGLSMSSRAEITAKFARGYVGAPKAGKGQILDQVVAVTGWSRDNARRRLRAAAAPPGAGRQVAKRICRQRNPKYS
cl|2076794848|TM48_00305|QYL26233.1| transposase [Mycobacterium shottsii]	MLQKVWAASGGQCGRYLAASMALQLDALERHGELVDGRDRYGPAVRAELLAMSSATIDRYLRGAKARDQISGVSTTKPSPLLRSSITICKAGDEAEESPGFFEGDTVAHCGPTLKGEFARTVNLTDMHIGWVFTRTVRNNAHAHILGALKTGITKIPYKVTGLDFDNGTEFLNKAVIKWAADMEIFFTRSRPYKKNDQATIESKNNHLVRRYGFYYRYDTDEERAVLNRLWHLVNDRLNYLTPTIKPIGYGCSRDGHRRRLYDKPQTPLDRLLAAGVLSAAQQTELLTYRNSLNPAAIAHQIADLQAALLRLAKDKTEQLYLAAIPAALPALKAGIRIKSKTTS
cl|2076794890|TM48_00351|QYL26275.1| transposase [Mycobacterium shottsii]	MCAPTDTQPERAPGAAQGDLSNYKKYLDEPDDHAIGRSRGGLTTKIHALTDQLCSPVTLALSAGQAGDNPMLWPLLAARCSNSYAPFRLLADKAYSHDSTRAQLRRLKIAHTIPERSDQITRRKAKGRNRGRPPGFSGRIYKHRNTVERSFNRLKHWRAVATCYDKYALTYLGGVTLAAIITYHRVRN
cl|2076794939|TM48_00402|QYL26324.1| hypothetical protein [Mycobacterium shottsii]	MSSVLRGPAPLVWAGAVSARYVLRDAVDYMANET
cl|2076794942|TM48_00405|QYL26327.1| hypothetical protein [Mycobacterium shottsii]	MTGTISSFSDHATVTGQGNGSKGTICSSSVENTSLATVHPRKSSKISTPRCALIRSPWHAPSWNRSRASGERFRRLPALVTASFLAARHPTPRSHLAQTHTLLLHGRAEPIRSPNSRPSNGRPDAGVEVLARRGSAPPSQRDPPRSLAASALGSASVAGSRRRMHLVISRNDGYHVLPCPARPSPAVQKHQRRLVGGHEEV
cl|2076794945|TM48_00409|QYL26330.1| transposase [Mycobacterium shottsii]	MCAPTDTQPERAPGAAQGDLSNYKKYLDEPDDHAIGRSRGGLTTKIHALTDQLCSPVTLALSAGQAGDNPMLWPLLAARCSNSYAPFRLLADKAYSHDSTRAQLRRLKIAHTIPERSDQITRRKAKGRNRGRPPGFSGRIYKHRNTVERSFNRLKHWRAVATCYDKYALTYLGGVTLAAIITYHRVRN
cl|2076794969|TM48_00437|QYL26354.1| transposase [Mycobacterium shottsii]	MCAPTNTQPERAPGAAQGDLSNYKKYLDEPDDHAIGRSRGGLTTKIHALTDQLCSPVTLALSAGQAGDNPMLWPLLAARCSNSYAPFRLLADKAYSHDSTRAQLRRLKIAHTIPERSDQITRRKAKGRNRGRPPGFSGRIYKHRNTVERSFNRLKHWRAVATCYDKYALTYLSGVTLAAIITYHRVRN
cl|2076794994|TM48_00470|QYL26379.1| hypothetical protein [Mycobacterium shottsii]	MGTHDRGNHRRPQPLRAHRVVEVVGDVPAHAVVLHRDSSAEHGRLPAEPFLRPDDQAVEFFGAAAHDRDHFHGVVLGDPSGSGRQVRTQAPVHDIGTMAQRRCSVEQRQHRVELSIGVQVRGPPRPASPSLALVDSKLISCVRFGQYVLPDAGTASSGIPEPSWGCPGCRRPRRPSRPTPTNRVNVRAGVDIWRPTTGSAGSLPLPRHALAGSRLAERGPRRRWSNLRSELSRIDDFVRCLVRAPYA
cl|2076795031|TM48_00509|QYL26416.1| transposase [Mycobacterium shottsii]	MLQKVWAASGGQCGRYLAASMALQLDALERHGELVDGRDRYGPAVRAELLAMSSATIDRYLRGAKARDQISGVSTTKPSPLLRSSITICKAGDEAEESPGFFEGDTVAHCGPTLKGEFARTVRNNAHPHILGALKTGITKIPYKVTGLDFDNGTEFLNKAVIKWAADMEIFFTRSRPYKKNDQATIESKNNHLVRRYGFYYRYDTDEERAVLNRLWHLVNDRLNYLTPTIKPISYGCSRDGHRRRLYDKPQTPLDRLLAAGVLSAAQQTELLTYRNSLNPAAIAHQIADLQAALLRLAKDKTEQLYLAAIPAALPALKAGIRIKSKTTT
cl|2076795035|TM48_00515|QYL26420.1| transposase [Mycobacterium shottsii]	MCAPTNTQPERAPGAAQGDLSNYKKYLDEPDDHAIGRSRGGLTTKIHALTDQLCSPVTLALSAGQAGDNPMLWPLLAARCSNSYAPYRLLADKAYSHDSTRAQLRRLKIAHTIPERSDQITRRKAKGRNRGRPPGFSGRIYKHRNTVERSFNRLKHWRAVATCYDKYALTYLGGVTLAAIITYHRVRN
cl|2076795058|TM48_00539|QYL26443.1| transposase [Mycobacterium shottsii]	MLQKVWAASGGQWGRYLAASMALQLDALERHGELVDGRDRYGPAVRAELLAMSSATIDRYLRGAKARDQISGVSTTKPSPLLRSSITICKAGDEAEESPGFFEGDTVAHCGPTLKGEFARTVNLTDMHIGWVFTRTVRNNAHPHILGALKTGITKIPYKVTGLDFDNGTEFLNKAVIKWAADMEIFFTRSRPYKKNDQATIESKNNHLVRRYGFYYRYDTDEERAVLNRLWHLVNDRLNYLTPTIKPISYGCSRDGHRRRLYDKPQTPLDRLLAAGVLSAAQQTELLTYRDSLNPAAIAHQIADLQAALLRLAKDKTEQLYLAAIPAALPALKAGIRIKSKTTT
cl|2076795060|TM48_00541|QYL26445.1| transposase [Mycobacterium shottsii]	MCAPTNTQPERAPGAAQGDLSNYKKYLDEPDDHAIGRSRGGLTTKIHALTDQLCSPVTLALSAGQAGDNPMLWPLLAARCSNSYAPFRLLADKAYSHDSTRAQLRRLKIAHTIPERSDQITRRKAKGRNRGRPPGFSGRIYKHRNTVERSFNRLKHWRAVATCYDKYALTYLGGVTLAAIITYHRVRN
cl|2076795081|TM48_00563|QYL26466.1| transposase [Mycobacterium shottsii]	MLQKVWAASGGQCGRYLAASMALQLDALERHGELVDGRDRYGPAVRAELLAMSSATIDRYLRGAKARDQISGVSTTKPSPLLRSSITICKAGDEAEESPGFFEGDTVAHCGPTLKGEFARTVNLTDMHIGWVFTRTVRNNAHPHILGALKTGITKIPYKVTGLDFDNGTEFLNKAVIKWAADMEIFFTRSRPYKKNDQATIESKNNHLVRRYGFYYRYDTDEERAVLNRLWHLVNDRLNYLTPTIKPISYGCSRDGHRRRLYDKPQTPLDRLLAAGVLSAAQQTELLTYRNSLNPAAIAHQNADLQAALLRLAKDKTEQLYLAAIPAALPALKAGIRIKSKTTT
cl|2076795126|TM48_00613|QYL26511.1| transposase [Mycobacterium shottsii]	MGSGLSMSSRTEITAKFARAYVGAPKADKGQILDQVVAVTGWSRDNARRRLRAAAAPPGAGRQVAKQTRRQRNPKYS
cl|2076795154|TM48_00645|QYL26539.1| hypothetical protein [Mycobacterium shottsii]	MESGDRQVVDAAGVGGGPHHHPYLRAILDQHAGDVPAEKPIGADDEFGPRTHCEPPYRCIQFAAASSIVPSSAAFGHHFSPARSKRSGL
cl|2076795155|TM48_00646|QYL26540.1| hypothetical protein [Mycobacterium shottsii]	MFGKLPFLMNGIKLEVVGVDDAARAMILAAERGRSGQRYLISERMIALKEVVRIAADEAGVAPPQRTISVPMLYALGALGSLRARLTGKDAELSLESVRMMRAEAEVDHAKAVRELG
cl|2076795196|TM48_00693|QYL26581.1| transposase [Mycobacterium shottsii]	MLQKVWAASGGQCGRYLAASMALQLDALERHGELVDGRDRYGPAVRAELLAMSSATIDRYLRGAKARDQISGVSTTKPSPLLRSSITICKAGDEAEESPGFFEGDTVAHCGPTLKGEFARTVNLTDMHIGWVFTRTVRNNAHPHILGALKTGITKIPYKVTGLDFDNGTEFLNKAVIKWAADMEIFFTRSRPYKKNDQATIESKNNHLVRRYGFYYRYDTDEERAVLNRLWHLVNDRLNYLTPTIKPISYGCSRDGHRRRLYDKPQTPLDRLLAAGVLSAAQQTELLTYRNSLNPAAIAHQIADLQAALLRLAKDKTEQLYLAAIPAALPALKAGIRIKSKTTT
cl|2076795213|TM48_00715|QYL26598.1| transposase [Mycobacterium shottsii]	MCAPTNTQPERAPGAAQGDLSNYKKYLDEPDDHAIGRSRGGLTTKIHALTDQLCSPVTLALSAGQAGDNPMLWPLLAARCSNSYAPYRLLADKAYSYDSTRAQLRRLKIAHTIPERSDQITRRKAKGRNRGRPPGFSGRIYKHRNTVERSFNRLKHWRAVATRYDKYALTYLSGATLAAIITYHRVRN
cl|2076795222|TM48_00724|QYL26607.1| transposase [Mycobacterium shottsii]	MCAPTNTQPERAPGAAQGDLSNYKKYLHEPDDHAIGHSRGGLTTKIHALTDQLCSPVTLALSAGQAGDNPMLWPLLAARRSNSYAPFHLLADKAYSHDSTRAQLRRLKIAHTIPERSDQITRRKAKGRNRGRPPGFSGRIYKHRNTVERSFNRLKHWRAVATRYDKYALTYLGGATLAAIITYHRVRN
cl|2076795235|TM48_00738|QYL26620.1| transposase [Mycobacterium shottsii]	MCAPTNTQPERAPGAAQGDLSNYKKYLHEPDDHAIGHSRGGLTTKIHALTDQLCSPVTLALSAGQAGDNPMLWPLLAARRSNSYAPYRLLADKAYSHDSTRAQLRRLKIAHTIPERSDQITRRKAKGRNRGRPPGFSGRIYKHRNTVERSFNRLKHWRAVATRYDKYALTYLGGATLAAIITYHRVRN
cl|2076795244|TM48_00750|QYL26629.1| transposase [Mycobacterium shottsii]	MCAPTNTQPERAPGAAQGDLSNYKKYLDEPDDHAIGHSRGGLTTKIHAIGHSRGGLTTKIHALTDQLCSPVTLALSAGQAGDNPMLWPLLAARRSNSYAPFHLLADKAYSHDSTRAQLRRLKIAHTIPERSDQITRRKAKGRNRGRPPGFSGRIYKHRNTVERSFNRLKHWRAVATCYDKYALTYLSGVTLAAIITYHRVRN
cl|2076795248|TM48_00756|QYL26633.1| hypothetical protein [Mycobacterium shottsii]	MLRIRTLSAGVLCALGLSFEGVLVGPAIASAAPGNLGPIHPGGGQIHPGTGLVHPSEGPLRPGEGPLRPGEGPWRLGEGPWREGEGQWRELSPQNHPIYHYGNDVTHPVWSAAHPVWALAP
cl|2076795267|TM48_00776|QYL26652.1| PE family protein [Mycobacterium shottsii]	MSFLVTAPEILAAAATDLDGIGAAIGEANAAAAAPTTAVLAAGADEISAAMASLFTAHAQAYQGLSVQVGAFHTQFVQALTGAGGAYAAAEAANVSPLQAAAQDMLTAIRASAQALLGRPLIGNGADGAPGQAGGDGGLLYGNGGNGGTSTTAGVAGGAGGSAGLIGNGGAGGGGGAGAVGGNGGAGGWLFGNGGAGGAGGATPGIGGGGGAGGAGGIGGAAGLFGNGGAGGVGGDGGLNYYGDGGVAGAGGNGGRGGWLHGDGGDGGAGGDGGRGLPGGDGGSGGAGGGTGLWGSGGQGGTGGTGLNGNAPFADGQHPVILDGGHGGTGGNGGLLFGNGGNGGLGGMGGGGNGLPSTGVGGDGGDGGNCGTAGNGGWLIGNGGTGGQGGAGFAGGTGA…
cl|2076795274|TM48_00784|QYL26659.1| putative PPE family protein PPE42 [Mycobacterium shottsii]	MAAARAQSAAGQAKTVASTFEAAWAAMIHPVAVGKNRSQFVSLVRSNLFGFNAPAIAAVEAQYEQMWAQDVAAMSGYHAWVSASAAALAPWQTALQNLPGLSGVNLGIGNIGNFNVGSGNFGSYNFGGGNSGPSSTSGGIGNIGLGNYGNSNVGAGNGNAALGVPGSSYPGASSYNVGAGNIGQFNIGLGNFGSGNIGFGNGNLVTAVAGNPSASNVGAANIGSHNWGIGNIGINNIGLGNVGNNNIGIGLSGDNQIGIGGFNANGAGWNLGFGNDGSFNIGLGNTGNGNIGLANTGDGNIGIGLTGDNQIGFGGWNSGAGNTGLFNSGAGNSGFFNSGSDNWGLANTGSTNWGVVNSGSPNTGIGNTGSTNTGWWNAGSVNDGLFNAGNANLGLANSG…
cl|2076795369|TM48_00886|QYL26754.1| PE family protein [Mycobacterium shottsii]	MSYFIAVPDELALAATELDSIGTTFSAANVAAVLPTTGIPAAGADDVSMAIAALFAGHAQAYQALSTAASTFHTQFVRALNLSGGAYAAADAANASPLLTLEQDLLGVLNAPTQALLGRPLIGDGADGTAPGQGGGAGGLLYGNGGSGAAGTNTGVAGGAGGDAGLIGNGGSGGAGGGGAAGAPEATGAGCSAPVATAASEEPPPVSVPVAPVALVAMAAGCTAVAARAVTAGSPKAATAEPVAQAGTPGCSAPADLLGPVVRVRRAVLPVRTLPVALAAPEATVGCSMAPAGTADSVGTAGWAAPAELVVAAGRPDWWAPEAPAGTAGPVWASWVRTAATVAAEARAVCWWVPAGLEALVATAGATSAFPWGQVGSAAMAGRVARVGGSMATAAAAVP…
cl|2076795396|TM48_00922|QYL26781.1| transposase [Mycobacterium shottsii]	MCAPTDTQPERAPGAAQGDLSNYKKYLDEPDDHAIGRSRGGLTTKIHALTDQLCSPVTLALSAGQAGDNPMLWPLLAARCSNSYAPYRLLADKAYSHDSTRAQLRRLKIAHTIPERSDQITRRKAKGRNRGRPPGFSGRIYKHRNTVERSFNRLKHWRAVATCYDKYALTYLGGVTLAAIITYHRVRN
cl|2076795416|TM48_00947|QYL26801.1| putative PPE family protein PPE42 [Mycobacterium shottsii]	MGFGNFGSNNVGFGNNGNNNIGIGLNGDDLIGIGALNSGAGNLGFGNSGTNNIGFFNSGDNNIGFFNSGSGNFGFENAGDINTGFWNGRDTNTGFGNSGLSNFGFGNSGVNHVGAGKGGSSNVGLGNAGLLNTGSFNSGNFNTGDFNSGSVNTGYFNSSGHNTGLGNSGFTNTGFFNSGDLNTGMGSPEDQSVANSGFRNAGSGNSGFNNTGSFSSGFFNSTNRNSGFLNAGGTVNSGINNSGNTNAGIGNLGDDNFGLFNNGTFNTGAGNSSGGAVFPYTSGLFNSGNGSSGVFNAGDEQSGFFGTSGLVLTGTDGLAAATTSGLPALDLPAPNLGIGNAGVGNLGLGNIGDYNLGSGNTGDANFGFGNIGQANLGSGNAGNTNLGSGNIGSTNFGSG…
cl|2076795417|TM48_00948|QYL26802.1| putative PPE family protein PPE42 [Mycobacterium shottsii]	MNFMMLPPEVNSALMFTGAGSAPTLAAATAWDGLAAELGEAAEAFSSVTSGLASGSWQGPAAAAMAAAGAPYAGWLSAAATQALGAATQAKAAAAVFESAQAATVHPELVLANRNQLVSLVLSNLFGQNAPAIAATESTYEELWAQDVAAMVGYHGGTSAVAAQLTPWQQAIQALPRRVAAMATTGPAASAAAALASGPAAALGIGNNGSGNFLSIGNIGNNNFGSGNTGSANLGGGNIGNGNLGSGNTGNVNLGNGNNGFFNFGNGNLGDTNFGSGNSGNLNLGSGNRFGSGNIGFGNRFGDGNFGSGNAGSYNFGTGNNGSFNIGSGNNGDSNIGFGNFGTNNLGFGNNGSNNIGFGLSGSNQIGIGGLNAGIGNMGFGNAGDNNVGFFNSGSNNIG…
cl|2076795419|TM48_00953|QYL26804.1| transposase [Mycobacterium shottsii]	MCAPTDTQPERAPGAAQGDLSNYKKYLDEPDDHAIGRSRGGLTTKIHALTDQLCSPVTLALSAGQAGDNPMLWPLLAARCSNSYAPFRLLADKAYSYDSTRAQLRRLKIAHTIPERSDQITRRKAKGRNRGRPPGFSGRIYKHRNTVERSFNRLKHWRAVATCYDKYALTYLGGVTLAAIITYHRVRN
cl|2076795429|TM48_00964|QYL26814.1| transposase [Mycobacterium shottsii]	MGSGLSMSSRAEITAKFARAYVGAPKADKGQILDQVVAVTGWSRDNARRRLRAAAAPPGAGRQVAKRTRRQRNPK
cl|2076795463|TM48_01001|QYL26848.1| hypothetical protein [Mycobacterium shottsii]	MPGGVGGTGGAGGEGGLPGTGAGTAGRIGSAGNGGEGGFGGTGGNSYYAGNAGPGGQGGQGGAGANGAPGLAGGTGGAGGFSGTGGIANGTGNGGTGGKGGTGGDGGTGGTATTAGQTGGDGGDGGKGGAAAPAAKQTAATAATAAQAGPAATATALWAASAAVVAPAAPAVPAPRPAEPTADRARPARTASAATPAEPDDPIGYPKIAHYALPDTPIGYKILRR
cl|2076795464|TM48_01002|QYL26849.1| PE family protein [Mycobacterium shottsii]	MTFVLISPEAMASAAADIERIGALLTRGNAAAASPTINVASAAADEVSTAIAALFSQHAKTYQLLAAELAAIPDRFTKTVLASANSYASAEATNAADALLGVINTPTQALLGRPLIGNGANGTTVNGVGTPGGDGGILYGNGGNGGTSTNAATAGGAGGSAGLIGNGGIGGQGGAGGIGGAGGSAAFFGNGGAGGHGGAGGAGGIGGNGGFFGNGGFFGNGGAGGAGGNGSTGGVGLAGGDGGAGGAGGRAGLLGYGGAGGAGGLGGSGGAGLPNQQSGNGRGGGHGGAGGAAGWFGHAGVGGDGGTGGAGGNGQAGQLSNDVGGDGGRGGAGGAAGAGGDAGLLGLNGTGGHGGGGGMGSTGGTGAAGAAGINAAAGGTRGDGGAAGAGGAAGVGGFG…
cl|2076795491|TM48_01031|QYL26876.1| transposase [Mycobacterium shottsii]	MCAPTNTQPERAPGAAQGDLSNYKKYLDEPDDHAIGRSRGGLTTKIHALTDQLCSPVTLALSAGQAGDNPMLWPLLAARCSNSYAPYRLLADKAYSHDSTRAQLRRLKIAHTIPERSDQITRRKAKGRNRGRPPGFSGRIYKHRNTVERSFNRLKHWRAVATRYDKYALTYLGGATLAAIITYHRVRN
cl|2076795517|TM48_01060|QYL26902.1| PE family protein [Mycobacterium shottsii]	MSFVSVIPEELTAAATNLAGVGSTISTANAAAAGPTAAALAAGADDVSAAASSFFGAYARDYQAFSVQVEAFHDQFVRAVTSGATSYAGAEATSVQQILLDAINAPTQALLGRPLIGNGANAAPGSGANGDDGGILYGNGGAGGSGAAGSKGGDGGAAGFVGNGGAGGAGRNNAAGGSGGAGALLYGNGGAGGIGGTSAGSGGAGGTGGFGGGLMTSGGVGGTGGAGGLLFGTGGAGGAGGGSNAFTGGDGGSGGAGGLLFGTGGAGGDGGLAQGAMFGTGGNGGTGGAGGTLSGIGGNGGAGGLGQVSGGAGGDGGNGSVFFVGGGDGGSGGHGTTGSGGSGGFLPGGAGVAGLIGDGGAGGHGGSGGSGGGTGGSGGSAGTLLGNGGAGGGGGSGST…
cl|2076795519|TM48_01062|QYL26904.1| hypothetical protein [Mycobacterium shottsii]	MHPSTESSPSQPPPTDAECDFAARVLDELLHHIEVGNANAAAYPRPGRCTFLVSHAWTAGAVMHLVYTAPPSDRTWGLARDTRESLINPSPWNEADNPALYYYLLDLEENWPGAHSREPGENPDRIWWAGDPLTNLPARLAKLPEDHRYTPPPPDPAWIDHTPPVVNEPRRYVDPNELQPPPDALRPTQVRTTD
cl|2076795520|TM48_01063|QYL26905.1| hypothetical protein [Mycobacterium shottsii]	MLRRGYYNAANDKGFGWDKIYWKHGLINPNVFKDLISHSRPIRNQGGSLVYEVPINKAHCTSGFLGLPSYTDTGESLTMRIVANTNPSYDVPGGGQKGMITMFPLPGGSGVVEVQKNWTLTPPWVNNYAPIN
cl|2076795522|TM48_01066|QYL26907.1| transposase [Mycobacterium shottsii]	MCAPTNTQPERAPGAAQGDLSNYKKYLHEPDDHAIGHSRGGLTTKIHALTDQLCSPVTLALSAGQAGDNPMLWPLLAARCSNSYAPYRLLADKAYSHDSTRAQLRRLKIAHTIPERSDQITRRKAKGRNRGRPPGFSGRIYKHRNTVERSFNRLKHWRAVATRYDKYALTYLSGATLAAIITYHRVRN
cl|2076795539|TM48_01083|QYL26924.1| hypothetical protein [Mycobacterium shottsii]	MATARIPAGINFNVGGAGGHGGAGATGGAGGGGGSAYSGYVVIAFGQGGGGGIGGAASTGMAGAGGSGGSCVALDFVGFAAAHGGAGGTGGAATGVGATAGAAGSGGLGVAIVGSGVGGVGGVGGAATGAGATAAAGGAGGLGLAAVGSGAGGAGGLGGTGFGLIAAGGDGGGAGTGVGSNGGDGGGGGSAHAVLAAFAGSGGQGQAGTSGFGGFGGSGGSAESLFFSIGGAGGAGGDASTGGGGLGGNGGVAVAHSPIGIDIGIGGAGGHGGSGTSGADGGAGGVSISEGIFAIDVNLGGAGGDGGTATTGTAGSGGNGGVVENFDFFGFGVAHGGDGGSGGGASGAGGIGGAGGNGGSGTTPLFGAYSGGAGGDGGAAIGTGGVGGNGGAGGAASGL…
cl|2076795545|TM48_01090|QYL26930.1| PE family protein [Mycobacterium shottsii]	MPFVVTIPEQLSIAATNLANIGSTISTANTAAAAPTTTLLAAGADEVSTAIAALFGSHGQAFQALSAQAENLHGQFVTTLNSSAFSYASAEAANASQNLVNALNMPAERVLGRPLIGDGADGAPGTGQDGGDGGILWGNGGNGGNGGSGAPGQRGGDGGDAGLLGKGGYGGNGGAGQTGGTGGSVGLFGNGGGGGGGGAGGGAGGLGGDAGLVFGVGGPGGDGGDGGGTGGAGGAGGTFWGPGGAGGSGGHGGAGIVGNGGVGGPGGAVFGMGGDGGQGGLGGSGGSGGAGGDGGLLFGTGGQGGEGASNNNTGGAGGNGGLLLGDGGQGGAGGKASVGGGGAGGGAGGGAGGAGGSAGLLIGNGGAGGDDGDGGIGTTGGGHAGAGGGAALLIGNGGD…
cl|2076795609|TM48_01160|QYL26994.1| hypothetical protein [Mycobacterium shottsii]	MRSRRAIPHDPTRVSAAAAKESFQHSACSRLVRLRQKPPAQLRGETELIYVNQQMAHDHAHTDAPMTTGPSGTASRIRSGDSPMPDLDLASDQHIRTTLLNVHELVRQLNAHLGPTLVATLAGVRDRGLPLKWATTDGPTPRAEPERRLRMAHRVWGHLSSAENEHVARAWFIGANPRLGEESPVMKLREGDLPAVMNAAKAFMEGTDD
cl|2076795628|TM48_01181|QYL27013.1| hypothetical protein [Mycobacterium shottsii]	MLQKVWAASGGQCGRYLAASMALQLDALERHGELVDGRDRYGPAVRAELLAMSSATIDRYLRGAKARDQISGVSTTKLSPLLRSSITICKAGDEAEESPGFFEGDTVAHCGPTLKGEFARTVNLTDMHIGWVFTRTVRNNAHPHILGALKTGITKIPYKVTGLDFDNGTEFLNKAVIKWAADMEIFFTRSRPYKKNDQATIESKNNHLVRRYGSTTATTPTKNAPCSTGCGTWSTTGSTT
cl|2076795645|TM48_01200|QYL27030.1| PE family protein [Mycobacterium shottsii]	MSFLYAAPDFVAAAATDLASIGSSINAASFAAAAPTTGIMAAGSDEVSTAIAGMFAAHAQAYQALSTQAELFHAQFVQLLNSGASAYTGAEAANASPLQPVLDAVNAPSQALTGRPLIGNGADGAAGTGQNGGDGGWLIGSGGRGGSGGVGQKGGNGGSAGLWGNGGNGGLGGEGVQGGPGHPGQAGGNGGNGGNAGLLQGVAGNGAAGGLGGNGGTVGTGQSTNGGAGGDGGSGGSAGLFGGGGAGALGGDGGNGVGSDGHGGGAGSGGDGGNGGFFYGDGGNGADAGSPGAGQSPFGSLGIAGEGDGGDGGNAFLIGDGATVVPRPHSASLVLAATVDCCSARPGPTVRVGNLART
cl|2076795674|TM48_01232|QYL27059.1| hypothetical protein [Mycobacterium shottsii]	MVLSPKKIGRDERRVGGAVGGQLRQCRHCCQRTGVGPRRRLVLGRRRRVVGAGLGQPRQIRHMGIDITLRARPLPRHGRLTQHGGEFICGRGVFGGQRRPCRGGLVQWTRARARAQQSRMPFRRRGHPNRRRHKSPPEIRQVAATVRTLGEQTGLAGCRHRGAGVASVNRGRRSDTTQRNRRVAPVRSHTDLDGYAVTGSANSASSVGCSHGPAAADSRP
cl|2076795715|TM48_01276|QYL27100.1| hypothetical protein [Mycobacterium shottsii]	MLQKVWAASGGQCGRYLAASMALQLDALERHGELVDGRDRYGPAVRAELLAMSSATIDRYLRGAKARDQISGVSTTKPSPLLRSSITICKAGDEAEESPGFFEGDTVAHCGPTLKGEFARTVNLTDMHIGWVFTRTVRNNAHAHILGALKTGITKIPYKVTGLDFDNGTEFLNKAVIKWAADMEIFFTRSRPYKKNDQATIESKNNHLVRRYGFYYRYDTDEERAVLNRLWHLVNDRLNYLTPTTASITKNAREAPSVHHGHFS
cl|2076795720|TM48_01282|QYL27105.1| hypothetical protein [Mycobacterium shottsii]	MLFSAGGVGGAGGYGSSDGGAGGAGGNGGLLYSNGGVGGTGGYGAAAAGGAGGAGGRAGLAIGGGGAGGAGGEGATTGGDGGAGGTGVLIGNGGNAGVGGTGPAAGATGVGGTSGLLLGLDGFNAPASTSPLHTFQQQALGAVNAPVQTLTGRPLISNGTPGAAGSGAAGTAGGWVFGDGGAGGSGAMSTGADGGAGGVAGMWGTGGSGGNGSAGIGGGLTGGAGGAGGAGGWLTGTGGAGGSGGYSSTADGGVGGAGGAGGLWGGGGIGGTGGFGALDGAAGGVGGAGGLLGGLVGAGGGDGGAGGYGLTGAGGAAGAGGNSGLLGGPGGSGGAGGGGAFSDGGVGGAGGSAGLLFGSGGIGGDGGFGSNTGGAGGAGGNAGLLFSSAGAGGFGGFGV…
cl|2076795726|TM48_01290|QYL27111.1| transposase [Mycobacterium shottsii]	MCAPTDTQPERAPGAAQGDLSNYKKYLDEPDDHAIGRSRGGLTTKIHALTDQLCSPVTLALSAGQAGDNPMLWPLLAARRSNSYAPFHLLADKAYSHDSTRAQLRRLKIAHTIPERSDQITRRKAKGRNRGRPPGFSGRIYKHRNTVERSFNRLKHWRAVATRYDKYALTYLGGATLAAIITYHRVRN
cl|2076795801|TM48_01381|QYL27186.1| transposase [Mycobacterium shottsii]	MCAPTDTQPERAPGAAQGDLSNYKKYLDEPDDHAIGRSRGGLTTKIHALTDQLCSPVTLALSAGQAGDNPMLWPLLAARCSNSYAPFRLLADKAYSHDSTRAQLRRLKIAHTIPERSDQITRRKAKGRNRGRPPGFSGRIYKHRNTVERSFNRLKHWRAVATCYDKYALTYLGGVTLAAIITYHRVRN
cl|2076795803|TM48_01384|QYL27188.1| transposase [Mycobacterium shottsii]	MRKLMTADGLLAECKDTAAVCRELGVSEATYHRWRNQFGGLKAEDAKRLKDLERENAALKRLLADA
cl|2076795815|TM48_01400|QYL27200.1| hypothetical protein [Mycobacterium shottsii]	MAEARENQQGRFGNVMLGLRSSLDSPVSTAYPARQESF
cl|2076795818|TM48_01404|QYL27203.1| hypothetical protein [Mycobacterium shottsii]	MNDSRSPRTSSRGQAINTGFGNSGHLNTGGFNQGSQNNGFFWRGDAQGQIGFDYTITIPEIAVGFNVQVPLDIPLSGDLGEIRLSEFMLPPIHLNPVDGNSLTGTIGPIVVDPITITGPQVDLMVGVWGSRCSWRCRVRVWIRW
cl|2076795832|TM48_01418|QYL27217.1| transposase [Mycobacterium shottsii]	MLQKVWAASGGQCGRYLAASMALQLDALERHGELVDGRDRYGPAVRAELLAMSSATIDRYLRGAKARDQISGVSTTKPSPLLRSSITICKAGDEAEESPGFFEGDTVAHCGPTLKGEFARTVNLTDMHIGWVFTRTVRNNAHPHILGALKTGITKIPYKVTGLDFDNGTEFLNKAVIKWAADMEIFFTRSRPYKKNDQATIESKNNHLVRRYGFYYRYDTDEERAVLNRLWHLVNDRLNYLTPTIKPISYGCSRDGHRRRLYDKPQTPLDRLLAAGVLSAAQQTELLTYRKSLNPAAIAHQIADLQAALLRLAKDKTEQLYLTAIPAALPALKAGIRIKSKTTT
cl|2076795837|TM48_01424|QYL27222.1| hypothetical protein [Mycobacterium shottsii]	MRQPGITLVQLLDKHGLCATSYHPPTHLGVSPCPGLAVRQPLCGAFTALGRSRGHARCGARNRTPICARCSVGEPANRHGFTRYRLAHIAGSGPHSRPIPGELAGSPKAGVAGLIFDTPWMRGYAWPRGGISPLLPVVCRFVRVDLKSSTVGCRARARPETDVTRLSAGRLAFWSAMLSPIRGRPRQQTNHPLHPRLARGTCGWVRVGERLPRMQSCRHG
cl|2076795839|TM48_01426|QYL27224.1| hypothetical protein [Mycobacterium shottsii]	MPNGNAIGNAIGTAIAAASGTATALSTIAVTAKSSASTLAKASKIAMASDTLCANRSPATASYTAPYAKPPKKADDRRYQEADGITQVLADIHAEHHHGIPGIREDLAEVV
cl|2076795841|TM48_01428|QYL27226.1| PE family protein [Mycobacterium shottsii]	MLSYVTAAPEALAAAAGDLTGIGEALRAATAAAAPSTTSLVAAAGDEVSTAIATLFSEHAQSYQALSAQMAAFHDRFMNALAGAGGSYASAEAANATPLQTIEQDLLGAVNAPTQVLFGRGLIGDGANGTAPGLLIGNGGNGAPDAVGQAGGAGGAAGLLGNGGTGGAGGAGANGGAGGSAGLWGAGGAGGAGGAGATPGGAGGAGGAGGANGLVGGGNGGAGGDGGVGGDGATGTTGGVGGVGGVGGDGGTGGTGGVGGVDRALIGWSGGAGGVGGSGGAGGLGGTGSAGAGLGATGGDGGAGGVGGQAGAGGAGGAVTGSINPLGNAGAHGANGIGGVGGGAGGEGGVGGAGGTGIAGTDDLVSPTAGYQGGQGGMGGKGGDGGAGIGGVGGGAGGE…
cl|2076795844|TM48_01431|QYL27229.1| hypothetical protein [Mycobacterium shottsii]	MPPCAWPFDVNRMLGASDSAASAPCRFREQVAAAASHPPMKRAQQLANGDGVASSAAPGSCQGRVLDSGFGLMRRRPIDLAGFLFNGKRYATEAEYQRSVDAWRERRRRLLALVSRDDAEREA
cl|2076795850|TM48_01437|QYL27235.1| hypothetical protein [Mycobacterium shottsii]	MVRPSLGDMMVRLAAALITAAVIIGVAATVLWLLVVVGVVSGICYLGRWLWREHCARVDELGHRRAEIAARAEL
cl|2076795851|TM48_01438|QYL27236.1| hypothetical protein [Mycobacterium shottsii]	MNIASSGEFWLPMRPGVTVRGAFRADVGEKPEAVLDGALVEDPRVTRSGTSSVYTRGDAGGVKASLPITIQGRLDSGASVTMINAQNWGHPGPPFGLPEYLAHYAIVGDRNISGPGQLFSCTRFRFGDPYWLGLLQDGETAAVGLDGSTLSVDAADDGNWLLYTSASPVTQQRLHTVVISGCLTLAELALDQDFHARDTQVRINDGDAWLTVHGPGANTPPKEFEYRTLLPREELTLERFANWIPINDTLDGIGRAAARSIDGFL
cl|2076795852|TM48_01439|QYL27237.1| hypothetical protein [Mycobacterium shottsii]	MVTALLEGLHRRLHTTFKQSKFPDASNSALDSIKKAARGAAKDKAASRGDSNLDP
cl|2076795853|TM48_01440|QYL27238.1| hypothetical protein [Mycobacterium shottsii]	MMKSVSRFADVEYTERATDVITRVSAAIPELLESVSVADLAEHLKNSRNEMAHQLLLDEEKEPLGARQLRWLVVTHITPWLLRALLLLEAGILPGVLHLGHQRSNRYPSTCANVAQFVSELGWELPPS
cl|2076795854|TM48_01441|QYL27239.1| hypothetical protein [Mycobacterium shottsii]	MGIASACLYETRMFFRPEFHTPQQSRTGLSAKFTAAWKPPKLGRFEAKVPPFIACFASVFSTVLTMSPMTTHDGCSWDYPREVVLAFGEVRGLKLALASVQDDDAASSAVLDEIGDCVECLRCMARFLAGMAGSIGVALAENAGADEQAVVRQLEMQLAEAIAKLP
cl|2076795856|TM48_01443|QYL27241.1| hypothetical protein [Mycobacterium shottsii]	MANVDWVIVGAGPSLTDITAAVQAATGSELVDGVLRIADDERASLRVYPGPAIDGGGHVVRIRYAGGPYQLQHDLARTVYDALVEGTDWDLVLDSDELEDIVATRIRSTPR
cl|2076795857|TM48_01444|QYL27242.1| Phage capsid family protein [Mycobacterium shottsii]	MTTQTTTTAEYAWRPDATTFAAADVVPEALIMQTSTVAGSIEGDKPSLHVAYVDDADAEFVAEAVEIDESDPDMSEVLVHTGKISQLIKLSTEQYNQEGTAGQLAMSVSRAIIKRADQAYISQVAPTPPAVHPPAGLLNIDNIVEGQEILGDLDALVDLIAELEAEGSMPSHIVVDPRGWAALRKLKTGIEFNSSLLGAGTTDAVPMLLSLPVLVNRWVPAYSGLLLDRTAVVSAVGPVRIASSEHQFFSSDSVALRATWRIGWNVVRPNRIGKFVINDGEPGGS
cl|2076795858|TM48_01445|QYL27243.1| hypothetical protein [Mycobacterium shottsii]	MSDETTRQEQPDTDTQADTNTDETQQTEATDKEHTLSWLLAEAHHRLDNPDVNREAARHRAARREAEAQTTAVTAQLEAMQRSVVDDQVKRLDMKPEAFWAVNTLADVLGETGLPDPAKVEQAAASAREKLGIIKLTAEQRFAGLRSGAMAVSPPRKTGFAEAFSPKDRER
cl|2076795859|TM48_01446|QYL27244.1| hypothetical protein [Mycobacterium shottsii]	MSTEIYTARPPDDTIVVIPTSLEFVYEHANGNDVLCLLMDTKRHGPMLVALTPDSARHVAAHLHGMLGQLDELRHEHNERNK
cl|2076795860|TM48_01447|QYL27245.1| hypothetical protein [Mycobacterium shottsii]	MPMTDAFWAARPALQHALTLARARGVGPWATLGNVLNRAAATIPCEVKLPGIVGDRMSCNLFVALIGPSGAGKGASEAAAAAGFTFGGPIVQTVLLGSGEGVARTFRPVGTKPDSPNPVTTAIFSAAEIDTLAAIASRQGSTLSAELRKVYSGEQLGFGNAGKDTRNIVAAGSYRACLTIGLQPLRSHALLGAADGGLP
cl|2076795861|TM48_01448|QYL27246.1| hypothetical protein [Mycobacterium shottsii]	MTEQKPDEWRPYTPGRRWRPPHLGIKAEGFQWGQRMGRTDACRRLWQHLDEKGRQLAAAIATEGDDADD
cl|2076795862|TM48_01449|QYL27247.1| hypothetical protein [Mycobacterium shottsii]	MPINPAELHSAPGITVYASQRWYHLPTVTANVYAMRGHLDYDLNLTPSEAVKLARALVAAVELIAGGQR
cl|2076795881|TM48_01470|QYL27266.1| PE family protein [Mycobacterium shottsii]	MAFLFVAPETLTAAAADIAGIGSTLGEAGAAAATPTTAVLAAGADDVSAAVATLFSSYGQAYQSLSAQAAQFHSQFVQAMQAGAGSYATAEASNVAQTALDLINQPVLTLTGRPLIGNGANGAAGTGANGGAAGWLLGDGGAGGSGGLEQQGGTGGAAGLFGNGGAGGAGGASTVGTGAAGGAGGAGGLLWGQGGIGGTGGSGIDGGAGGAGGAGGALFGIGGAGGQGGIASTGLTGGGAGGDGGAGGLFGNGGIGGTGGLASVGPGGVGGNGGAAGTLLGNGGGGGVGGFGATQGGDGGDGGTTGIFGGTGGVGGAAYTSNILMNATGGNGGQGGTGGTLFGNGGGGGTGGAGFVGPSSAGDGGNGGGGGRAGLIGNGGAGGAGGAPGPNGGFSGGNG…
cl|2076795883|TM48_01473|QYL27268.1| PE family protein [Mycobacterium shottsii]	MGATTGVMAAADDEVSVAIAALFSGHGQAYQAISAQAAAFHDQFLRALTGAGGAYAAAEAANASPLQAAEQQVLAVINAPTNALLGRPLIGNGTDGLAGTGAAGGAGGLLWGNGGNGGSGAAGQAGGAGGAAGLIGTGGAGGMGGAGSGAGGMGGSGGWLLGNGGACGAGGVGGAGVSGGVGGTGGNAVLFGNGGAGGMGGAGADGAVGAAGTAGTSTSAGGVGGVGGDGGNAGNGGAGGNGGAGGAGGTGGAGGAGWDATAAGVLAATGGDGGDSGGGGAGGNGGAGGAGGHGSALFGAAGANGNGGAGGAGGNPGAPGNGGTGGVGPDAATSGGMGGTGGDPGAVGGGGNGGAAGGAGAVAGASGAAGTIIAGNGGNGGAGGAGYAADGPAGPAIGN…
cl|2076795906|TM48_01497|QYL27291.1| Pentapeptide repeats (8 copies) [Mycobacterium shottsii]	MFNSGIANTGVANAGSYNTGNLNAGDINTGSFNTGVGNTGYFNVGDTNTGIANLGDINTGGFNSGSMNNGFLLRGDELGQLGFNYTLNIPTLPVELDIYANFQTPISLDVGGTTIHSFDISSFTISGKYGYSYKILGIKFNYPFPYSFDIPPITIPSIQIGGSSQNFTVGPPALNTTINFDGRPLNIAVDMDPAPGFFNFTNNDSSGFFNSGKGFTSGLGNIGAYDSGFLNGSMDPFGSGSSQTSGVYNFGDLQSGLVNVGNTVSGFFNTSKVKDAAAYISGFFNTGSNLSGFFNTGTGP
cl|2076795912|TM48_01503|QYL27297.1| PE family protein [Mycobacterium shottsii]	MSFLVAPEALAATAADVAGIGSALRSATSWAALPTTELTAAGLDEVSSAVTSVFTAYGEQYQLLSARAAVFHDEFVRALSDAGAAYLGSEAANTAPLRAAGQALLREVNARSQELLARPMIGDGAAGTAANPNGGAGGLLYGNGGAGYSQPTPGLAGGAGGAAGLIGNGGAGGTGGAGAAGGVGGNSGWLYGNAGNGGLGGAGAAGGAGGRAWLIGNGGAGGDSGAGAAGGVGGNSGWLYGNAGNGGLGGAGAAGGAGGNGGTGGAGGAGGTHSGSGGEGGSAGTGGGGTGGTGAGGANATGPAGTGGDGGDAGAGGNGVGGDGGDGGAGGYGLTGGGEGGAGGHGGAGSGGPGTGGLPGTASTSQNGGPGGPGGPGGPGGVA
cl|2076796094|TM48_01701|QYL27479.1| PE family protein [Mycobacterium shottsii]	MSYLIAAPELLAGAATDLADLGSTLQIANRAAAATITGVPAAGADDVSAALAAVFSGHALDYQALSAQMAGAHQRFVQALTASGSSYAAAEAANTNQLQGIEEQLLGVLNSPTQALLGRPLIGDGAAGAPGQDGGDGGLLLGNGGAAGTGTAANPDGGNGGAAGLIGNGGAGGTGYSPTTGSGAVGGDGGAGGTGGWLYGSGGSGGIGGVGGSGTIGAPSGHGGSGGLGGGTGLFGQGGAGGNGGQGGGENFASTAGAGGPAGAGGHGGWLYGNGGAGGIGGAGGVVGSSEGGVDGGVGGSGGSGGATGLLGNVGAGGAGGQGGDGDRGFDGSLSAGGAGGTGAVGGSGGWLVGDGGTGGDGGQGGGGHLGGAFGSGAATAARALSAGPAGGCWVTAGR…
cl|2076796191|TM48_01806|QYL27576.1| putative PPE family protein PPE42 [Mycobacterium shottsii]	MLDAVAAWQWLAKELASAADSFGSVTSALVDGSWQGASAAAMTAVAAPYAGWLGAVAAQAQQAAAQAGAFVSEFEAVQSAMVRPALVAANRSDLVSLVLSNLFGQNAPAIAATESAYEEMWALDVAVMAAYHSGALTVVSALTPFTAPLANVAGVPAQAAAALMNSAAPMAAAPAATAQLIGVNLGLANVGSGNVGNANNGLGNIGSGNLGNGNFGSGNLGSSNFGWANLGSNNIGVANAGGGNQGFGNNGNVNTGFGNTGIGNFGLANTGNNNIGIALSGDNQIGIGGLNSGVGNFGLFNSGTGNVGFFNSGNGNFGIGNTGDFNTGVWNSGSGNTGFFNPGMFNTGVLDVGNANTGYLNIGSYNMGSFNPGASNTGAFNIGDGNTGWFNNGDLNTGA…
cl|2076796192|TM48_01807|QYL27577.1| hypothetical protein [Mycobacterium shottsii]	MGGFDLPGITLPGLDIPAVTTPADIVVGGFGLPGITLPGLDIPAVTTPSNITLGGFGLPEFTIPSLTIPSQALSNIAVGGFDLPQITTPPISVPPVALPEISIPPITTPRVTVSGFTGPSISAPGWFLPTIITPTISPIPPFNGNPVDLLLVHDVFTNSVVTKLQLPTFIPRIVFGAYPGLPGGENGVIGELSIPGVTFGSFTLPYFTIDDPNGGNWTIPSIGLSGFTIPSTTFDPINVAAFLLPDITTPEITTTAITIPSIGVDEFTLPQISTPPFSTDPFTIDSIGLGGFTLPQISTPPFSTDPFTIDPIAVAGFTLPQINIPAFTTNEFTIAPIGIGGFTTPPITIPSIHLPSTTLAEFAIPGGPGYLNTSATPSSGFFNTGAGGNSGYANNGSGL…
cl|2076796201|TM48_01818|QYL27586.1| PE family protein [Mycobacterium shottsii]	MSFTVVEPQMLTAAAADLAKIGTAIDAVSTAAANSTTNVLPAAADEVSAAIASLFGTHALAYQAIGAQAATFHDGFVQALSRAASRYAATEVANVEQNLLGLINAPTQALFGRPLIGNGADGAPGTGQTGQAGGLLWGNGGAGGSGAPGQSGGTGGAAGLIGSGGSGGTGGLGAAGGAGGSAWLLGTGGTGGAGGWAAAGATGGIGGQGGAGGWLYGNGGIGGQGGAGALGGAGGSGGAARLFGIGGAGGAGGHGMAGTAGTTASSAGVSGTDGGAGGTGGLLIGNGGAGGLGGLGGVGGDGGGGGKSGWLGLAGAHGGGGTGGSGGAGGAAGDGGGGATGVSGGDGSSGGNGGNPGVGGAGGAGGTGAGGARAADGATGNSPTSGGNGGNGGAGGNGG…
cl|2076796211|TM48_01829|QYL27596.1| transposase [Mycobacterium shottsii]	MCAPTDTQPERAPGAAQGDLSNYKKYLDEPDDHAIGRSRGGLTTKIHALTDQLCSPVTLALSAGQAGDNPMLWPLLAARCSNSDAPFHLLADKAYSHDSTRAQLRRLKIAHTIPERSDQITRRKAKGRNRGRPPGFSGRIYKHRNTVERSFNRLKHWRAVATRYDKYALTYLGGVTLAAIITYHRVRN
cl|2076796245|TM48_01870|QYL27630.1| PE family protein [Mycobacterium shottsii]	MSFVSVSPELVTDGAAALTQIGSSIDEANAAAGAVTAVLPPGVDEVSVALASLFVAHGREYESLSAQVALFHRRFVQMLAAASGGYAEAEAANISAVAGLETVEQCVLDVINAPTQALFGWSLIGNGTDGAPGSGQAGGNGGLLWGDGGNGGSGGVGQVGGAGGSAGLLGHGGAGGAGGVSGVSAVGATGGAGGNGGWLYGNGGAGGLGGQGVLTGGNGGVGGPARFFGAGGTGGAGGLGLGDTGGIGGIGGNAGALFGPGGAGGAGGPGGANGTNGGDGGAGGAAGLYGLGGAGGAGGDGGAGISGGAGDAGGAGGHAGNGGDGGRGGWLVGNGGVGGLGGVGGTGGAGGAGGDGVVLGSAGGTGGDGGAGGTGGVGGTGGEGGFLGQRGAGGAGGAG…
cl|2076796292|TM48_01920|QYL27677.1| hypothetical protein [Mycobacterium shottsii]	MRQRRLRSPQRVLQRRQNAHIPLSRSTFSTTHAGWPTAVTPPLFQSRISAGTVIQCTQNRCFRRPEITPDDHKIAAPIAPPVPYQTPTRGYLRSVEYRFHFYPSPAPSFDIKTMASERRVPGIHHPAVFHGRLLPKKPERLLPMFAKPEIRPVNENGRTPVLAKPDTPLPRFENPEESPP
cl|2076796416|TM48_02057|QYL27801.1| putative PPE family protein PPE42 [Mycobacterium shottsii]	MNFPMLPPEINSARMFAGAGSGPMLSAAMAWDGLAVELGSAAESFGSVTSGLVGSSWQGSAAAAMSAAAAPYVSWLNAAAVRAGAAALQAKEVVGAFEAARAAMIHPSAVAANRNALVQLVLTNLFGQNAPAIAAAEGSYEQMWAAYVAAMLGYHGGASAAASGLASWQQALQGLAGPAASVIPGLSIGNTGVGNLSIGNIGDFNLGGGNTGNLNLGGGNTGNANLGSGNNGFFNLGSGNTGNTNFGNGNRGNLNWGSGNLGNANVGFGNFLGQGNFGFGNRVGDANLGSGNLGNANFGNGNLGDTNLGSGNNGFSNVGFGNLGSNNLGFGNNGDNNIGFGLTGNNQVGINLAGLNGGIGNIGLGNSGDNNVGFFNSGSNNVGFFNSGDGNFGFANAGD…
cl|2076796438|TM48_02080|QYL27823.1| PE family protein [Mycobacterium shottsii]	MSSMAVFPEAVSAAAGDVANICQALSAANAAATVPTTNLLAAGTDKISTAVASLFSGHGQAYQRLANQLMAFHEQFAQALTAGASAYTGAEATNASPLQTVEQNALGLINAPTQTLLGRPLIGDGAAGTATNPNGGAGGLLYGNGGAGFNNGATAGAAGGNGGNAGLIGNGGAGGNGGWLYGSGGAGGAGGNALFAGGTGGNGGAGGLAGNSGVNPTPTHDTALNGADGDSNIYDAATNTVSATPGTDGTPGGAGVTGGNGRAGGSASEPVTSLTATASDGGNGAQGGQGGADGGTGGVSGVAASYNGVAIGGNGGNGGTGGTGTDGLAGSGGGSGGAGGRGGWLIGNGGAGGAGGNGAIGGDGGAAGFTGSNNDSAASTLYGAHGGTGGDGGAGGTGG…
cl|2076796468|TM48_02115|QYL27853.1| hypothetical protein [Mycobacterium shottsii]	MGVGGAGGQGGQANAGGGTGTGGEGGDGGDAGLIGDGGNGGNAGTDTDGTPTGDPGTGGTGGTLLGANGNAGLG
cl|2076796469|TM48_02116|QYL27854.1| hypothetical protein [Mycobacterium shottsii]	MGTGGAGGFSGAGDGGSGGAGGAGGLLGGGGAGGAGGFSNGGTGGVGGTGGAGGVLSGVVGAGGGHGGTGGYGAFDGGAGGVGGHAGLLGGPGGAGGDGGDTFGGGAGGAGGAGGDGGWAFGSGGTGGTGGYGGAGGAGGSGGDAGLLFSNGGAGGTGGFGDTGGEGGAGGGAGWLGNGGAGGTGGAANIGSGGDGGGGDTGGTLLGNDGAGGAGGYGPTDGGAGGTCGNAVVVGNGGNGGIGGTGPTTGTNGAGGIGGLLLGLDGYNATTSTSPIHVAQQQALVAINSPIQDLTGRPLIGNGTPAPAGSGADGTPGGWLLGDGGAGGAAVAGSDGAGGSGGAAGLWGTGGTGGAAARSPPVMAEPAAGYSETAAPAAPTPSTELRAATAGTRATAGCS…
cl|2076796470|TM48_02117|QYL27855.1| hypothetical protein [Mycobacterium shottsii]	MGTGGAGGSGAPGMAGGNGGAAGLWGTGGAGGAGAEPSTGTAETGVPVGPEAG
cl|2076796527|TM48_02180|QYL27912.1| Aerobic C4-dicarboxylate transport protein [Mycobacterium shottsii]	MTTPLDQPPATDPRASKKRPDRTRWLYFAVIGAVILGVIAGLAVPSIGPHVAVLGTTFVNLITMMVAPVIFCTIVLGIGSLNRAALLGRSGDWRSSISW
cl|2076796541|TM48_02196|QYL27926.1| hypothetical protein [Mycobacterium shottsii]	MLIEDSAGRLRLGVRECRLNYIVRQNSTVLRGTEGRSYPRCSEEEEIAEWVATVSVASVDSIFFESKRFPGHFSFRKAVITTGARRPPNDRYGKGQCPGRTGLGRSAAVLTLASGAESDITIRCVSELSARALILRSPAATSASTRSARSVRYIAAR
cl|2076796546|TM48_02203|QYL27931.1| transposase [Mycobacterium shottsii]	MCAPTNTQPERAPGAAQGDLSNYKKYLDEPDDHAIGRSRGGLTTKIHALTDQLCSPVTLALSAGQAGDNPMLWPLLAARRSDQITRRKAKGRNGGRPPGFSGRIYKHRNTVERSFNRLKHWRAVATRYDKYALTYLGGVTLAAIITYHRVRN
cl|2076796552|TM48_02210|QYL27937.1| hypothetical protein [Mycobacterium shottsii]	MTDSATRLVAAAAAAADDELIAARCELIRAKIGFAASRGSDARPLLLAAAKRMQRLDPL
cl|2076796564|TM48_02222|QYL27949.1| transposase [Mycobacterium shottsii]	MCAPTNTQPERAPGAAQGDLSNYKKYLHEPDDHAIGRSRGGLTTKIHALTDQLCSPVTLALSAGQAGDNPMLWPLLAARRSNSYAPFHLLADKANSHDSTRAQLRRLKIAHTIPERSDQITRRKAKGRNRGRPPGFSGRIYKHRNTVERSFNRLKHWRAVATRYDKYALTYLSGATLAAIITYHRVRN
cl|2076796570|TM48_02229|QYL27955.1| PE family protein [Mycobacterium shottsii]	MSFVSVAPEAVATAASDLARIGLSIHAVNAAAAGATTTVLAAGADEVSVAIAALFGTHAQEYQAISTRISALNERFVALLTAGSNSYAASESASVSWLQAVEQDVLGLVNAPSQNWFGRPLIGNGADGVAGTGQAGGAGGILWGNGGAGGSGAFGQSGGAGGSAGLLGHGGAGGAGGQAGASGTGGVGGAGGAGGWLYGNGGTGGVGGEGRSTGVLEVPAGGPGCWAPAGPAVPGGQGLGLSGGAGGAGGNGGLFGIGGTGGAGGDSAGSGSAWAGGDGGHGGLWGRGGAGGIGGVNSDSGDGGAGGGGGDGGRLFGSGGAGRGRRNRRGRR
cl|2076796573|TM48_02232|QYL27958.1| hypothetical protein [Mycobacterium shottsii]	MTGQRAPAATGTALTASSSGSARATCHRAGGADLALAAVPAVTTVAAIAVEPAVTTGPAGTAVHAGSAAGAVAAVAAVTARGGSDPGRTLDPCDVTGPALPADAADAGVTAVAAVAAGLPGADVRVCAAAAVAGVPAGPAHAARAADALGAVRESRGLSLAA
cl|2076796577|TM48_02237|QYL27962.1| transposase [Mycobacterium shottsii]	MCAPTNTQPERAPGAAQGDLSNYKKYLDEPDDHAIGRSRGGLTTKIHALTDQLCSPVTLALSAGQAGDNPMLWPLLAARCSNSYAPFRLLADKAYSHDSTRAQLRRLKIAHTIPERSDQITRRKAKGRNRGRPPGFSGRIYKHRNTVERSFNGLKHWRAVATCYDKYALTYLGGVTLAAIITYHRVRN
cl|2076796609|TM48_02275|QYL27994.1| PE family protein [Mycobacterium shottsii]	MVVVVMSFAVVAPELMRVAASDLANIGSTLSAANAVAAAQTTAVQAAAADEVSTAIAALFGWHAQTYQSLSAQATSFHDQFVQTLASSGTSYWSAEATNVEQTLLNAINAPTEALFGRPLIGDGADGQTVNGVGQAGGDGGFLWGNGGNGGDSTSAGVAGGAGGSAGLFGNGGAGGTGADADVSATNGGAGGAGGNAGLIFGFGGAGGTGGSGINSFASFGGDGGAGGNSYLLGAAGAGGNGEVGLGTSGFGGTGGDGGQGGLFGNGAAGGPGGQSTDGDGGSGGSGGRAGILYGDGDNGGDGGAGRFSSGSGGSAGTAILAGNGGSGGNGASSTATSGDGFGGFGGIGGTGGLFFGNGGDRGNGGDGGIGGAGDSGNPAGGQGGNGGGAYLIGNGGWG…
cl|2076796673|TM48_02343|QYL28058.1| putative PPE family protein PPE42 [Mycobacterium shottsii]	MVAAAGQYASWLGAAAARAAGALASAKVVASAFEAARAAMVHPLAVAANRNGFVQLVMSNLFGENAPAIAAAEGVYEQMWAADVAAMAGYHGGASAAAAQLSSWQGMVSGVLSGVPGVSGLVGGAAPAAAAVTTPLAGAAQAVASQAASVVPAPLQGINLGFGNIGSLNLGSGNIGDGNLGSGNIGNINFGSGNIGGTNLGGGNQGDFNLGSGNIGNLNLGSGNFGSQNLGSGNIGSINFGVGNIGKTNIGSGNIGDTNFGSGNKGSLNFGSGNSGSNNIGFGNFGSSNFGFGNTGNNNIGFGLTGDGQFGIGGLNSGSGNIGFFNSGSGNLGFGNAGNSNTGFGNAGDVNTGFWNGGSINTGVGHAGATNFGFFDSGNYNAGSFNAGTSNTSFGNSGD…
cl|2076796837|TM48_02528|QYL28222.1| PE family protein [Mycobacterium shottsii]	MSAALVVAPEAFTAAAANIAGIGSSLGAANAAAAPPTTTVLAAGTDEVSGAIATLFCGYARDYQHLSTQVASFHQQFLQALTGSANSYTAAEAANANPLQALEQQLLAAINAPTQTLLGRPLIGNGANGAPGQNGADGGLLWGNGGNGGTGDATHPAGGNGGNAGLIGNGGAGGIGGRGGSLFGSGGAGGHGGAGAGGTSPGGQSAGAGGNGGSGGGTGLCGSGGDGGSGGVGGKGGSSGATASLGGIGGSGGAGGDGGWMYGDGGAGGAGGKGGTGGQGLGIGGIGGDGGAGGDAGAGGNGGWLVGNGGIAGEGGHGGTAGSGGQSSGNADGGNGGNCGAGGTGGRLLGSAGDGGGGGDGGLSVGPHSSRGAGGGGGGGGSALLIGNGGNGGAGGTGL…
cl|2076796859|TM48_02552|QYL28244.1| transposase [Mycobacterium shottsii]	MCAPTNTQPERAPGAAQGDLSNYKKYLDEPDDHAIGRSRGGLTTKIHALTDQLCSPVTLALSAGQAGDNPMLWPLLAARCSNSYAPFRLLADKAYSHDSTRAQLRRLKIAHTIPERSDQITRRKAKGRNRGRPPGFSGRIYKHRNTVERSFNRLKHWRAVATRYDKYALTYLGGVTLAAIITYHRVRN
cl|2076796926|TM48_02627|QYL28311.1| transposase [Mycobacterium shottsii]	MCAPTDTQPERAPGAAQGDLSNYKKYLDEPDDHAIGRSRGGLTTKIHALTDQLCSPVTLALSAGQAGDNPMLWPLLAARCSNSYAPFRLLAGKAYSYDSTRAQLRRLKIAHTIPERSDQITRRKAKGRNGGRPPGFSGRIYKHRNTVERSFNRLKHWRAVATRYDEYALTYLGGVTLAAIITYHRVRN
cl|2076796971|TM48_02673|QYL28356.1| hypothetical protein [Mycobacterium shottsii]	MAAAEATDADEGDGEPAEPASDDLDAVAAEDADATATEAEESGDESPEPAVDSEEPGADESAPKDSAEDTSSGESDTQSELEQSQTIEQGFDQTSAGDGEGPPPSAAVDGDTGRTRQGWRGRLRNRMRRSRR
cl|2076796973|TM48_02676|QYL28358.1| transposase [Mycobacterium shottsii]	MKSVKDRMDIISADQQLGSYRAAADACGTTHRTVKKIIDKFEADQAGIPPARRAERGHNYDSVAELVAERVEKSGGRISAKRLLPIARTAGYQGSDRNFRRLVAEAKTLWRSANHCGRRPAVWSPGQYLVIDWAQAAPGLFLFCAVLAFSRWRFVRFAADQKASTTLALIAETLSAIGGVPAWVLADRMACLKGGVVANVVVPTPDYIRLATHYGFAPDFCHANDPQSKGIVENLCGYAQRDLAVPLLTQSAVDGVPIDIRAANAAAAAWCDEVNALAHSEIQAIPDERLVSERQVLQPLPSLRLQIGAPTVLRKVDRLSCVRYGSARYSVPTRLIGTTVAVVVDHGAVCLVEPATGMIVAEHELVAPGSASILDEHYDGPRLAPSRGPRPKTSVEKQF…
cl|2076797001|TM48_02706|QYL28386.1| hypothetical protein [Mycobacterium shottsii]	MADVTLVGVLISGIPSLIVALVGVGGVVYTQRRADARQDRIAAANREFERQARTLDRQRELGAEFVSAVWLLASESRDIVDDGADY
cl|2076797003|TM48_02708|QYL28388.1| hypothetical protein [Mycobacterium shottsii]	MQKQRNNFAAGKLSSEQIKRLEALPDWRWSRFKAGARSKRLSDDEKREFRRRAASGEPILELAAEFGIGRTTAYRLVGSDS
cl|2076797004|TM48_02709|QYL28389.1| hypothetical protein [Mycobacterium shottsii]	MALYEGSLAEPGDRNPFAGRSLVLSKPWRRRCMRMLRVRIDTGPARARYLEACRGV
cl|2076797005|TM48_02710|QYL28390.1| hypothetical protein [Mycobacterium shottsii]	MSFWLEYGSNEARPLVAFADELANTPAGRSGICFGPLNAPATTLEPLYRQARASGEAIVDPHGYLLDRDHTKRSRTHFPWLAQTPRPTAQPQWEQWMQQGLDHQLSARLCGDAGPPSFVITPCPTMDATRPAELNTVLDAATQVRSRVSGHDCWLGITVDRAYLREERHRTRLLNAVVQTRADGIVFRSPHLELAPVQDRQHLDGLREVVEACGANGIHIFLPSSGWLGWLAMGWGAWGFSGGMAAGSWNDRLPGPMTRPQQPSLPYFEPQLLRAVPWRIHEQLVNEAGYQPCSCADCLQMGNAHDPALAKRHQIRHASQETAALTAVPVAQRRRLVADRLDDAIRFRDSLSAIVAARIPTADHLNRWRARL
cl|2076797006|TM48_02711|QYL28391.1| Serine/threonine-protein kinase PknL [Mycobacterium shottsii]	MGVTRADIERALDPCQEAERVGSPSGIGECWRIVRNGAVTACKVITRAYEPERFEREVEAMQRIDSPRVVRVFGRGKLTTADDGKEHPYFLSEFLEGGDVRQHIDAGNQPDDGQLRAFTLAVLEGVDELHRAHVLHRDLKPENILLLNGDWTQPVIIDLGLARLIDMTTVTVYPWAGGTWPYMAPEQLAAERAFDRTDIWAVAVIVAELASGQHPFWRGEQTLPADWDSRLRGGMTVPGSRPAGLRDWLLLAGAYQSYKRPTADAARQKLESMWP
cl|2076797008|TM48_02713|QYL28393.1| hypothetical protein [Mycobacterium shottsii]	MTHTAAVLADLNAELDAAGVFTGLAADDAELLVATLSFDVCLRGDPAHSMRTHAAAVRAGEWPCADRAGVACALDLAATMIESL
cl|2076797027|TM48_02734|QYL28412.1| hypothetical protein [Mycobacterium shottsii]	MQPWQGGIGGGLLGLIGTGETLASSLAGGVSGLLSKGESLLMIWQNATAEVTGALSDAVVASIGVGLPGLSQAAVTLSTGIANASVGLTQTG
cl|2076797030|TM48_02737|QYL28415.1| transposase [Mycobacterium shottsii]	MGSGLSMSSRAEITAKFARAYVGAPKADKGQILDQVVAVTGWSRDNARRRLRAAAAPPGAGRQVAKRIRRQRNPKYS
cl|2076797040|TM48_02748|QYL28425.1| transposase [Mycobacterium shottsii]	MCAPTDTQPERAPGAAQGDLSNYKKYLDEPDDHAIGRSRGGLTTKIHALTDQLCSPVTLALSAGQAGDNPMLWPLLAARCSNSYAPFRLLADKAYSHDSTRAQLRRLKIAHTIPERSDQITRRKAKGRNRGRPPGFSGRIYKHRNTVERSFNRLKHWRAVATCYDKYALTYLGGVTLAAIITYHRVRN
cl|2076797048|TM48_02759|QYL28433.1| hypothetical protein [Mycobacterium shottsii]	MKRDRAEQIEQELLQPLAEALRAQLGDVGEVHVRNEPRLMSSERVEYTT
cl|2076797049|TM48_02760|QYL28434.1| hypothetical protein [Mycobacterium shottsii]	MPRGRAAVAGRGALYAAGNRLALQKDRVGHGTI
cl|2076797052|TM48_02763|QYL28437.1| hypothetical protein [Mycobacterium shottsii]	MIDLEFDTDVVARSESHTQVRSQPFAFSGIGVIAPYAKIGSGFRERLFPVGTQIRLPLPAGVVEQAHIGAAHFAI
cl|2076797064|TM48_02775|QYL28449.1| PE family protein [Mycobacterium shottsii]	MSFVITAPELISAAATDLAGIGSTISAADEVSTAVATLFGTHAQQYQSLGSQMAAFHDHFVRILANGSNLYATAEATNASPLQPLLDLINAPTQAILGRPLIGNGSNGTYPGQDGRDGGLLIGNGGNGAAGDFGQAGGGGGSAGLFGDGGNGGTGGAGSTGGNGGTGGLLFGNGGTGGMGGTATLGFNGGMAGAGGNGGSALLFGSGGAGGQGGTGVAGTNGSNPLVFDTANPGTAGQDVTTTDDPAANPLTGGNGSEGAAGSTIQNGGVGGQGGSTTSSNQNSALGGDGGKGGDGANGGMGGNGGSGDTSGQTDAPQPSATGGNGGNGGDAQVAGGAGGAGGWGGDGHANQGEAVSGVGGRGGAGFASSVAGGDGGTGGTGGQGGNADLLFGNGGTGG…
cl|2076797065|TM48_02777|QYL28450.1| hypothetical protein [Mycobacterium shottsii]	MVVAGAPLGLAVLAGVAGGACHTVEPSVTVEVDQALGDATGATGPEGATGPTGTASATDSGRAVHSRNPDQPALAAISAAEPGSAAIAAVRAVAAAAVAAVAALAQPTAGRVAAMATGAAGTPDTAIAGVAAGTAQAE
cl|2076797066|TM48_02778|QYL28451.1| PE family protein [Mycobacterium shottsii]	MSFLIAAPDMVAAAATDLASIGSTINTANAAASALTTSVAAAAADEISTAVAHVFDTYAQEYQTFGADMAAFHDQFVQTLKTGALAYTGAEAANASPLQELLNAVNAPTQALLGRPLIGNGTDGAPGTGADGGAGGLLWGNGGNGGSGAAGQTGGDGGVAGLIGTGGNGGAGGIGVAGGMGGAAGLFGGGGVGGVGGAGAAGGSGGTGGLLLGDGGAGGMGGVGMAGVNGGVAGQGGSGGHAVLLGNGGAGGQGGTGMAGTDGTNPTPTGPREPGPRVVLSPETVTPVPATRAIAAHQARTAAPEGPAAKRPAPEESAAPGVTAVPPAPEVPTAAMVGSAERRRTHLASTTTKAATAATEPTAVAPAARVALAGTEAPRPRAERPPAARAAMAATAPPA…
cl|2076797106|TM48_02822|QYL28491.1| hypothetical protein [Mycobacterium shottsii]	MQASDRDERRRRVVAQRLSGLENCGDNRVRVGYTDPLPEMARVVQTIGDVWHGVSSAGVTANWYSEAEEVRTIRRSWVNPRCRIITGVRGFRFSFEVGRDGAGFVDQVRAPLVDAIHQFKVTAHVNGTGTGQPTGFISALTGTSEVVVPGTVSDAVVAADPNALQSVRLPRSQ
cl|2076797108|TM48_02824|QYL28493.1| transposase [Mycobacterium shottsii]	MCAPTNTQPERAPGAAQGDLSNYKKYLDEPDDHAIGRSRGGLTTKIHALTDQLCSPVTLALSAGQAGDNPMLWPLLAARRSNSYAPFRLLADKAYSHDSTRAQLRRLKIAHTIPERSDQITRRKAKGRNRGRPPGFSGRIYKHRNTVERSFNRLKHWRAVATCYDKYALTYLGGVTLAAIITYHRVRN
cl|2076797111|TM48_02827|QYL28496.1| hypothetical protein [Mycobacterium shottsii]	MLLAWGIQRGTAVLTGSVAPSRISENFDVTALPETAIQDINERLITRYRFNSVVDTGEPGFAEVPRGS
cl|2076797112|TM48_02828|QYL28497.1| transposase [Mycobacterium shottsii]	MLQKVWAASGGQCGRYLAASMALQLDALERHGELVDGRDRYGPAVRAELLAMSSATIDRYLRGAKARDQISGVSTTKPSPLLRSSITICKAGDEAEESPGFFEGDTVAHCGPTLKGEFARTVNLTDMHIGWVFTRTVRNNAHPHILGALKTGITKIPYKVTGLDFDNGTEFLNKAVIKWAADMEIFFTRSRPYKKNDQATIESKNNHLVRRYGFYYRYDTDEERAVLNRLWHLVNDRLNYLTPTIKPISYGCSRDGHRRRLYDKPQTPLDRLLAAGVLSAAQQTELLTYRNSLNPAAIAHQIADLQAALLRLAKDKTEQLYPAALPALKAGIRIKSKTTT
cl|2076797125|TM48_02841|QYL28510.1| hypothetical protein [Mycobacterium shottsii]	MAGALRQGPLKIAAGRFRVAAESTTKDDTAVTWEMALSRSVVRDIPLLAVCSRARDIPLT
cl|2076797135|TM48_02853|QYL28520.1| hypothetical protein [Mycobacterium shottsii]	MLAVERLLDGGEPESAAGLQAATISTTRYATIGAAERRQAMYSTL
cl|2076797155|TM48_02877|QYL28540.1| putative PPE family protein PPE42 [Mycobacterium shottsii]	MNFSVLPPEINSLRLFAGAGPTSMLEAAAAWGSLADELQVAASSFSSVTAGLASGAWQGPASAAMSAVAAPYASWLSAAAAQAAGTAGRATAAAAVFEAAQAAIVHPAMVAANRNELVALVISNLFGQNAPAIAATEAVYEQLWAQDVAVMAGYHAGVSAIAQQLAPWQQALALPAADADFSLSIFGLQLVKTGTANATTTFGGVAIASGANSSADAGVADIAFAFGSGSSASATGGVLNIAGVGGANSSASATGGINIGTGALAFGDGNTVNASSIGVANIGTVAAAFGNNNSVTAIANGVENNATVAAAFGNNNTDVSAIVNGVENTGVVSAVFGSDNSGVSANAFGVENNAIVATAAGSGNSNVMANAGGVGANEILVAAALGNNNSAIANATGVG…
cl|2076797193|TM48_02925|QYL28578.1| 3-ketoacyl-(acyl-carrier-protein) reductase [Mycobacterium shottsii]	MSDRDLLAGRGVVVVGGSRGIGRAVAELLARRGAGVVISGREPDAVHDATEAVISAGGSATGIAGAADHEDTENAQDRHVVLTKRGAQCGAHRYEINSKCLVRERSCTLPSVCAYKHIRGGRCESL
cl|2076797209|TM48_02943|QYL28594.1| transposase [Mycobacterium shottsii]	MLQKVWAASGGQCGRYLAASMALQLDALERHGELVDGRDRYGPAVRAELLAMSSATIDRYLRGAKARDQISGVSTTKPSPLLRSSITICKAGDEAEESPGFFEGDTVAHCGPTLKGEFARTVNLTDMHIGWVFTRTVRNNAHPHILGALKTGITKIPYKVTGLDFDNGTEFLNKAVIKWAADMEIFFTRSRPYKKNDQATIESKNNHLVRRYGFYYRYDTDEERAVLNRLWHLVNDRLNYLTPTIKPISYGCSRDGHRRRLYDKPQTPLDRLLAAGVLSAAQQTELLTYRNSLNPAAIARQIADLQAALLRLAKDKTEQLYLAAIPAALPALKAGIRIKSKTTS
cl|2076797215|TM48_02950|QYL28600.1| hypothetical protein [Mycobacterium shottsii]	MSGGAGGFGGIGLNGSGGDGGHGGAGGAGGLGTDTGVPPFSVTEPGGAGGNGGAGGTGGMGVVDGSAYPGQNGSGGATGGAPSGINGGSGGNGGQGGFGGGG
cl|2076797219|TM48_02955|QYL28604.1| hypothetical protein [Mycobacterium shottsii]	MPAEGPGCGVPAEPVDPVVRASLVLVVAVVPVEMRV
cl|2076797223|TM48_02959|QYL28608.1| hypothetical protein [Mycobacterium shottsii]	MAGTAVVANLGAGAEGPSGPAGAGVSAIAALAADPVVDCPGAGAALAAVAGRTTSSAGTAVAADTLAAVAVAGRLRGTAGATITAAPAGTAFAAVTALAARATCRTRGPDLAGPASSADAAVATVTTITGVRPAVAAGTAHAASSGLPAGFTVAAG
cl|2076797224|TM48_02960|QYL28609.1| hypothetical protein [Mycobacterium shottsii]	MAVGRIAPEASVADLAALPDTTNDAAATGTALTAGTSVGTPATERCGRSAAAGAAVTTGPAGAVKALAPVSTVTALATRRCLAGKARIVSGAARAAVPAVPADGAVATVTAISALVARRTGTYALLVRGVPAVPAIAARPDRTVAPITTSAFPDFDATVTAVTTVPTGAPVSAGTASTALPWVPETEAVAAVATRAAVAAGSPGAGGAGAALSGPSPASAAGPAGKGLAAPTTVPAVACAIRQGGVESVHPKTAVTGESPVAAVTTVTTGSSSATPTSARGTAVSSSPAGAASPAVATTLAVATVPVGPAARNAAVVAVVAVAAVAAVTSSTAIAPGPLAAVLAHTGHGLATGTASASGTAITTLTAVTTVLAGFS
cl|2076797271|TM48_03007|QYL28656.1| transposase [Mycobacterium shottsii]	MCAPTNTQPERAPGAAQGDLSNYKKYLDEPDDHAIGRSRGGLTTKIHALTDQLCSPVTLALSAGQAGDNPMLWPLLAARCSNSYAPFRLLADKAYSHDSTRAQLRRLKIAHTIPERSDQITRRKAKGRNRGRPPGFSGRIYKHRNTVERSFNRLKHWRAVATCYDKYALTYLGGVTLAAIITYHRVRN
cl|2076797286|TM48_03025|QYL28671.1| transposase [Mycobacterium shottsii]	MCAPTDTQPERAPGAAQGDLSNYKKYLDEPDDHAIGRSRGGLTTKIHALTDQLCSLVTLALSAGQAGDNPMLWPLLAARCSNSYAPFRLLADKAYSYDSTRAQLRRLKIAHTIPERSDQITRRKAKGRNGGRPPGFSGRIYKHRNTVERSFNRLKHWRAVATCYDEYALTYLGGVTLAAIITYHRVRN
cl|2076797297|TM48_03037|QYL28682.1| transposase [Mycobacterium shottsii]	MCAPTDTQPERAPGAAQGDLSNYKKYLDEPDDHAIGRSRGGLTTKIHALTDQLCSPVTLALSAGQAGDNPMLWPLLAARCSNSYAPFRLLADKAYSHDSTRAQLRRLKIAHTIPERSDQITRRKAKGRNRGRPPGFSGRIYKHRNTVERSFNRLKHWRAVATCYDKYALTYLGGVTLAAIITYHRVRN
cl|2076797332|TM48_03076|QYL28717.1| transposase [Mycobacterium shottsii]	MCAPTNTQPERAPGAAQGDLSNYKKYLDEPDDHAIGRSRGGLTTKIHALTDQLCSPVTLALSAGQAGDNPMLWPLLAARCSNSYAPYRLLADKAYSHDSTRAQLRRLKIAHTIPERSDQITRRKAKGRNRGRPPGFSGRIYKHRNTVERSFNRLKHWRAVATCYDKYALTYLGGVTLAAIITYHRVRN
cl|2076797334|TM48_03080|QYL28719.1| transposase [Mycobacterium shottsii]	MGSGLSMSSRAEITAKFARGYVGAPKADKGQILDQVVAVTGWSRDNARRRLRAAAAPAGAGRQVAKRTRRQRNPKYS
cl|2076797335|TM48_03081|QYL28720.1| transposase [Mycobacterium shottsii]	MLQKVWAASGGQCGRYLAASMALQLDALERHGELVDGRDRYGPAVRAELLAMSSATIDRYLRGAKARDQISGVSTTKPSPLLRSSITICKAGDEAEESPGFFEGDTVAHCGPTLKGEFARTVNLTDMHIGWVFTRTVRNNAHPHILGALKTGITKIPYKVMGLDFDNGTEFLNKAVIKWAADMEIFFTRSRPYKKNDQATIESKNNHLVRRYGFYYRYDTDEERAVLNRLWHLVNDRLNYLTPTIKPISYGCSRDGHRRRLYDKPQTPLDRLLAAGVLSAAQQTELLTYRNSLNPAAIAHQIADLQAALLRLAKDKTEQLYLAAIPAALPALKAGIRIKSKTTT
cl|2076797336|TM48_03082|QYL28721.1| transposase [Mycobacterium shottsii]	MCAPTNTQPERAPGAAQGDLSNYKKYLDEPDDHAIGRSRGGLTTKIHALTDQLCSPVTLALSAGQAGDNPMLWPLLAARCSNSYAPFRLLADKAYSHDSTRAQLRRLKIAHTIPERSDQITRRKAKGRNRGRPPGFSGRIYKHRNTVERSFNRLKHWRAVATCYDKYALTYLGGVTLAAIITYHRVRN
cl|2076797347|TM48_03095|QYL28732.1| transposase [Mycobacterium shottsii]	MCAPTNTQPERAPGAAQGDLSNYKKYLHEPDDHAIGHSRGGLTTKIHALTDQLCSPVTLALSAGQAGDNPMLWPLLAARCSNSYAPFRLLADKAYSHDSTRAQLRRLKIAHTIPERSDQITRRKAKGRNRGRPPGFSGRIYKHRNTVERSFNRLKHWRAVATCYDKYALTYLGGVTLAAIITYHRVRN
cl|2076797354|TM48_03104|QYL28739.1| transposase [Mycobacterium shottsii]	MCAPTNTQPERAPGAAQGDLSNYKKYLDEPDDHAIGRSRGGLTTKIHALTDQLCSPVTLALSAGQAGDNPMLWPLLAARCSNSYAPYRLLADKAYSHDSTRAQLRRLKIAHTIPERSDQITRRKAKGRNRGRPPGFSGRIYKHRNTVERSFNRLKHWRAVATCYDKYALTYLGGVTLAAIITYHRVRN
cl|2076797376|TM48_03136|QYL28761.1| transposase [Mycobacterium shottsii]	MCAPTNTQPERAPGAAQGDLSNYKKYLDEPDDHAIGRSRGGLTTKIHALTDQLCSPVTLALSAGQAGDNPMLWPLLAARCSNSYAPYRLLADKAYSHDSTRAQLRRLKIAHTIPERSDQITRRKAKGRNRGRPPGFSGRIYKHRNTVERSFNRLKHWRAVATCYDKYALTYLSGATLAAIITYHRVRN
cl|2076797379|TM48_03139|QYL28764.1| hypothetical protein [Mycobacterium shottsii]	MGQAGGAGGAAGLIGSGGSGGIGGPGTTGLAGGAGGAGGWLLGNGGTGGRGGIGTTGIGGIGGTGGDAVGLFGHGGTGGTGGNGPDIFIAGGAGGSGGTGGLLFGNGGAGGAGAAGLSGVAGGIGGNGGSAQFVGDGGSGGLGDSGGSAGAAGAVGLIGNPLDVVNAPTEALLGRPLIGDGADGAPGESG
cl|2076797381|TM48_03141|QYL28766.1| hypothetical protein [Mycobacterium shottsii]	MVVRGGTAIGNGGDGGANIVSSGFILGADGGGNGGNAVGLIGNGGAGGTGADGFSTALGSDGGNGGTGAWLFGNGGAGGSGGSTAGVHPAGDGGNGGMSALIGHGGTGGSAGVSPTGVFPSNGGSGGNAQLIGDGGDGGRGDSGGTGGAGGTGGSLAGHDGSDGDYGACPLLIAVATIWMTRLGAQEMATLAQVPQATVALCC
cl|2076797408|TM48_03172|QYL28793.1| hypothetical protein [Mycobacterium shottsii]	MSASGSVTLIHKERTRTDMNTALACAGGSIVSATRPFPDPLTNHRPPAARIVDPRREHPGIGERGTLDRRYGNVGGERPTHPHVQVACLDPNRAVFGSQAQRHRKGQKPPFEPQLRFHRKTIPAPPARLRTISETRLADDFVACYGDTLGPLR
cl|2076797440|TM48_03207|QYL28825.1| transposase [Mycobacterium shottsii]	MCAPTNTQPERAPGAAQGDLSNYKKYLDEPDDHAIGRSRGGLTTKIHALTDQLCSPVTLALSAGQAGDNPMLWPLLAARCSNSYAPFRLLADKAYSHDSTRAQLRRLKIAHTIPERSDQITRRKAKGRNRGRPPGFSGRIYKHRNTVERSFNRLKHWRAVATCYDKYALTYLGGVTLAAIITYHRVRN
cl|2076797448|TM48_03219|QYL28833.1| transposase [Mycobacterium shottsii]	MCAPTNTQPERAPGAAQGDLSNYKKYLDEPDDHAIGRSRGGLTTKIHALTDQLCSPVTLALSAGQAGDNPMLWPLLAARCSNSYAPFRLLADKAYSHDSTRAQLRRLKIAHTIPERSDQITRRKAKGRNGGRPPGFSGRIYKHRNAVERSFNGLKHWRAVATRYDKYALTYLGGATLAAIITYHRVRN
cl|2076797520|TM48_03305|QYL28905.1| hypothetical protein [Mycobacterium shottsii]	MILSSLPAHNVGHKTLTSRGSTDRGQDTDAAAKEWAQAVQNIDLERLERNFAEQLPRPGEHVLFVMYMVAQVRSDEVLSLLASYEETFGAIHRYLVHTHPELSVRLVERGLPMDLGLYDQRYDAAAEMIELVSAQKPHVAREVILANNEAFCEGLTRNFQPPFAGLSNWVTAVDHLAPGHIDEILAQLPEETIAGWTAALRKQQSKKEIGPLVARAAATGHAQAVKVIKRFPSLASIPLVS
cl|2076797525|TM48_03311|QYL28910.1| transposase [Mycobacterium shottsii]	MCAPTNTQPERAPGAAQGDLSNYKKYLDEPDDHAIGRSRGGLTTKIHALTDQLCSPVTLALSAGQAGDNPMLWPLLAARCSNSYAPFHLLADKAYSYDSTRAQLRRLKIAHTIPERSDQITRRKAKGRNRGRPPGFSGRIYKHRNTVERSFNRLKHWRAVATRYDKYALTYLGGATLAAIITYHRVRN
cl|2076797568|TM48_03356|QYL28953.1| transposase [Mycobacterium shottsii]	MCAPTNTQPERAPGAAQGDLSNYKKYLDEPDDHAIGRSRGGLTTKIHALTDQLCSLVTLALSAGQAGDNPMLWPLLAARCSNSYAPFRLLADKAYSHDSTRAQLRRLKIAHTIPERSDQITRRKAKGRNRGRPPGFSGRIYKHRNTVERRFNRLKHWRAVATCYDKYALTYLGGVTLAAIITYHRVRN
cl|2076797572|TM48_03362|QYL28957.1| PE family protein [Mycobacterium shottsii]	MQVTVVPAVVEMAANDLATIGSTISQANAAALAPITGLLPAGTDEVSAGIAALFEAHGNAYQTLGAQTLALHEQFVKLMSSGAAQYAAAEAANASPLQTVEQAVLDLINSPAVALTGRPLIGNGADGAAGTGENGGDGGWLIGNGGNGGSGGVGQNGGSGGSAGLWGRGGNGGLGGTGADGASGQAGSAGGAGGSGGHAGLLFGNGGSGGLGGVGGQATGATTSSDLGGVGGAGGNGGSGAHGGWLIGNAGNGGDSGGGGGSDEIQAGVMNGATGGSAGLAGGGGDAGVIGNGGAGGSGGKGAAGSTLGGASIFGGSGGNGGSAGDGGAGGLVLGNGGAGGNGGQGGDAGAKGFAGFGGLGGEGGWVGNITLGPIGVDGVGLIGHGGDGGNAGDVGAGS…
cl|2076797580|TM48_03373|QYL28965.1| transposase [Mycobacterium shottsii]	MCAPTNTQPERAPGAAQGDLSNYKKYLDEPDDHAIGRSRGGLTTKIHALTDQLCSPVTLALSAGQAGDNPMLWPLLAARCSNSYAPFRLLADKAYSHDSTRAQLRRLKIAHTIPERSDQITRRKAKGRNRGRPPGFSGRIYKHRNTVERSFNRLKHWRAVATCYDKYALTYLGGVTLAAIITYHRVRN
cl|2076797616|TM48_03412|QYL29001.1| hypothetical protein [Mycobacterium shottsii]	MNDSRSPRTSSRGQASSVSMKIQHECIAALGGVQTLIEIDTCHMLMVGEPERLANILVERCRLYA
cl|2076797619|TM48_03415|QYL29004.1| hypothetical protein [Mycobacterium shottsii]	MAAPRLRSLPRNVTDVTRALVCVDGTVQNLQLSPDVGSVPLERATPIREFFSWPGKRNYEGLYWSSTNRSHVWPDPVNWSAANESHSSVGTGGSIAGRR
cl|2076797654|TM48_03456|QYL29039.1| hypothetical protein [Mycobacterium shottsii]	MPSPVQSSARRGVIGGAGSGAGIIGAVLGTLGGYQARTKLVAARGGHDLPVALLEDSIAVLGGFAIVATVAAL
cl|2076797657|TM48_03459|QYL29042.1| PE family protein [Mycobacterium shottsii]	MWYLSVAPYELAAAATELRGVGSIVSTVNAAAAVPTTALWPAAADEVSAAIAALFSSHAQQYQSLSVQLSAYHDQFVRALGAGGASYSLAEAASASPLQQLLDLFNLPSQTLLGGPLIGDGADGTASAPNGGAGGLLYGNGGNGYDNSASAGVAGGAGGSAGLIGNGGIDGAGGALAAGGAGGTGGLLFGNGRSGGAGGLGAVGGQGGGAGALSLVGSGGDGGHGGEGTPGGSGGTGGGGGSAGLFGRGGFGGSGGTGGDGVVGSPAALDGGAGGAGGSGGRGGLFAVGGDGGHGGIGGNGARGADGVGDGESGTAGGNGGAGGAGGVGGTGILSGSDGVGGGGGNGGRGGDGIRGADGVLDGESGYLGGSGGAGGAGGAGGGGSQVGSDGVGGAGGTG…
cl|2076797705|TM48_03510|QYL29090.1| (2E,6E)-farnesyl diphosphate synthase [Mycobacterium shottsii]	MPVSLGALTAGADPLTVSAMREFGYHLGLAFQILDDIVGIWGDPSVTGKPVGSDLARRKKTLPVIAALECGSSAALKLAELYRSTEPMTANDVAWASELIEAAGGRKAAWRHADELMDAALAALPDQLGSADLI
cl|2076797767|TM48_03580|QYL29152.1| PE family protein [Mycobacterium shottsii]	MSYVIAAPEELASAARNLANIGVTINAANANAILPTTEVIQPGADAVSAAITALINSHGLGYQSISQQTTAFHDRFVQTVNAAAASYTTTDLTAASLLKSMPAAVNAPAQALFGRPLIGNGSNGAPGTGAPGGDGGLLFGSGGAGGSGAGGQDGGAGGRAGLFGNGGAGGAGGTGQTQGGAGGAGGLFLGNGGAGGPGGSGGLNGGAGGAGGVGGLLFGAGGAGGAGGTGTSGIGGLGGDGGSAGALSISAGGAGGNGGTGLSGFGGAGGAGGNAELYGHGGGGGAGGTGTGMGVDNDGIGGAGGAGGSGAWLIGTGGTGGFGDGPLGGQGGDGGNAGLFGVGGDGGLGGTGFFGVGGAGGAAGNAGLISGTGGVGGQGGVGGFGEGGAGGSGGGAGLI…
cl|2076797768|TM48_03581|QYL29153.1| hypothetical protein [Mycobacterium shottsii]	MIGDGGSGGAGGDAGSGDAGDGGDARLVGSGGNGGNGGFSATPAAGGTGGAGGAVFGSDGVDGLP
cl|2076797779|TM48_03594|QYL29164.1| hypothetical protein [Mycobacterium shottsii]	MRFVLSQPSRRGRGGVSISGELSRHIRAGRTEKVHSHPVGGSCEVGGPAVAAGIAQAGAATAVAAGAGAGVDGAAGVCGEGGSPAVAADAVGDAVTAGPAVGGAASDGAAPDGVDSGLVSGAADAAAASCPADPAGRVASGDGAGRPVGEEVGAASGAAAAADASATAAAGGRAVSEGGAAITSDRGVVSAAAVAAGGARAPGAADGDAAGGAARAVSPKEGVAAAAVAAGGARTP
cl|2076797780|TM48_03595|QYL29165.1| PE family protein [Mycobacterium shottsii]	MSTFVYAAPEELAAASSSLSSLGSSIREAHAASAGLTTSIAAAAEDEVSAAVAKLFGGYAQQFQALGAQASLFHDQFVQALNGGGFLYAATEAASASPLQAAAAAAVGVQDAINAPFLQFTGRPLVGPGTDGAPGTGQAGGPGGWLWGDGGDGGSGTPGTATSPAGGAGGAGGSAFLFGSGGHGGSGGTAYAGSGAVGGTGGNGGAGGLIFGGGGAGGVGGLGAAGSATAAPGMGGHGGAGGQGGLGYDAAADPMAAAGASGGHGGPGGVGGVGGRAVGLFGSGGGGGAGGDSGVGGTDGAGGDGGQGGSGGAVGTGATAGAGGAGGAGAAATSGGPGYGGGGGGGARVLPTSGGITSGTATGGEGGVGGAGTTVAAGGVGGHGGNATLAASDAGSSAD…
cl|2076797835|TM48_03664|QYL29220.1| hypothetical protein [Mycobacterium shottsii]	MSCLTARSRSAGTGNRILLAVNRSRYRVAKPAERVFGPISGEPFVPQKVVSATGAACSAGRIGFLQTGAVYRGFSVFVALYDWSLLAASVAP
cl|2076797847|TM48_03679|QYL29232.1| PE family protein [Mycobacterium shottsii]	MSTYMIAAPDAFSVASGELAGIEAAVKGAAAAAAPSTTGIISAAADEVSTAIVRLFGSYADEFQTLSAQATRFQAQFERALSEAGAAYAAAEAANVSPLRALLQEAESLGVFAPIERLIGRPLFGNGSVAAASTGATEASSLLTSGTNQAGLGGAVNYAAA
cl|2076797864|TM48_03700|QYL29249.1| hypothetical protein [Mycobacterium shottsii]	MPLADYSIGSASPWAASARHVQPREVARSEHLRSASLDATERADLVSRLYDVYCETVRGDTQDQLAGRIFAGDEVRLIVYYGALGQVVGFA
cl|2076797869|TM48_03705|QYL29254.1| PE family protein [Mycobacterium shottsii]	MRSVAVAPQALMSAAMELQRIGSVLVEANAAAAAPTTGVLGAGADEVSSAIAALLAGHARAYQRLGAQVAMFHQQFVQSLNVGAELYAAAEAANVAPLQQLVQDVLNVINTPTQSLLGRPLIGNGSNATAPGGSGGDGGLLWGNGGRGAAGDAAHPAGGAGGAAGLFGNGGNGGAGVDGTSGSAGGAGGLGGNGGLLYGNGGAGGDGGAAGANPASFVSGGAGGNGGSGGSAMLFGDGGFGGHGGSGATNNLGNGEFGGFGGYGGDGGNGGLLWGGGGSGGDAGNAGDDASLKAFGGVGGLGGNGGAAGLFGDGGAGGAGGTGGSGADGGDAGTGGAGGRGGWLIGNGAGGGTGGSGGDGTTGAGRGGDGGNGGSAGLIGNGGAGAVAGGGGTGPISRG…
cl|2076797887|TM48_03724|QYL29272.1| hypothetical protein [Mycobacterium shottsii]	MGSGLSMSSRAEITAKFDRAYVGAPKAGKGQILDQVVAVTGWSRDNARRRLRAAAAPPGAGRQVAKRTRRQRNPKYS
cl|2076797901|TM48_03738|QYL29286.1| hypothetical protein [Mycobacterium shottsii]	MTTHDIEAHPAEVYGASAPAEVYGASAFRELISYIT
cl|2076797924|TM48_03764|QYL29309.1| hypothetical protein [Mycobacterium shottsii]	MQWPGARARAQQRRMHFRRRSHPNRGCHQSPPGTTRRHISTPNAGPVIRSSNAGATACSSDTRPPPHRLVLKWSSPSNPNRSSGAAGDIILIASSLGQCHQFLCFATLFMRHATPPQAHQRIHYAPAKYFSLLHRSAASSKASRRCRVWMLPMLSGAGQSPSRVNAIHSCHFHKSCIAPVQVVVARSGSGESPLGSTAHS
cl|2076797930|TM48_03770|QYL29315.1| hypothetical protein [Mycobacterium shottsii]	MAVGIGACGQGLHKRVVVCLNLPGKRLIILTEHAKHVRNRRGYLVGGCRRQTGGPTANGDAGLSDGRLDTYQVLGSGSHQLRLRHQMAHLDIPSTEEYFVVALTLQWAQS
cl|2076797931|TM48_03771|QYL29316.1| hypothetical protein [Mycobacterium shottsii]	MFGRKSVKVPGGSGRRGGTPALTRPFNKKATAQANPDHGPYPNLHEYMQNQD
cl|2076797936|TM48_03780|QYL29321.1| transposase [Mycobacterium shottsii]	MCAPTNTQPERAPGAAQGDLSNYKKYLDEPDDHAIGRSRGGLTTKIHALTDQLCSPVTLALSAGQAGDNPMLWPLLAARCSNSYAPFRLLADKAYSHDSTRAQLRRLKIAHTIPERSDQITRRKAKGRNRGRPPGFSGRIYKHRNTVERSFNRLKHWRAVATCYDKYALTYLGGVTLAAIITYHRVRN
cl|2076797945|TM48_03791|QYL29330.1| hypothetical protein [Mycobacterium shottsii]	MQRPSPLEAPITTVFDITRLHQPMSLPRRHGLEGCRRDSLRSTARKVASTLREEPRASHSVSAVPGPRKAFGGPKIADVYSVTACSTTLLRASTTIVAAAGRAPAEVAVAAAVATTTRQPLPNSTGGRVKSMGSK
cl|2076797964|TM48_03812|QYL29349.1| transposase [Mycobacterium shottsii]	MCAPTNTQPERAPGAAQGDLSNYKKYLDEPDDHAIGRSRGGLTTKIHALTDQLCSPVTLALSAGQAGDNPMLWPLLAARCSNSYAPYRLLADKAYSHDSTRAQLRRLKIAHTIPERSDQITRRKTKGRNRGRPPGFSGRIYKHRNTVERSFNRLKHWRAVATCYDKYALTYLGGVTLAAIITYHRVRN
cl|2076797967|TM48_03817|QYL29352.1| transposase [Mycobacterium shottsii]	MTDQLCSPVTLALSAGQAGDNPMLWPLLAARCSNSYAPYRLLADKAYSHDSTRAQLRRLKIAHTIPERSDQITRRKAKGRNRGRPPGFSGRIYKHRNTVERSFNRLKHWRAVATCYDKYALTYLGDVTLAAIITYHRVRN
cl|2076797972|TM48_03826|QYL29357.1| transposase [Mycobacterium shottsii]	MCAPTNTQPERAPGAAQGDLSNYKKYLDEPDDHAIGRSRGGLTTKIHALTDQLCSPVTLALSAGQAGDNPMLWPLLAARCSNSYAPFRLLADKAYSHDSTRAQLRRLKIAHTIPERSDQITRRKAKGRNRGRPPGFSGRIYKHRNTVERSFNRLKHWRAVATCYDKYALTYLGGVTLAAIITYHRVRN
cl|2076797988|TM48_03847|QYL29373.1| transposase [Mycobacterium shottsii]	MCAPTDTQPERAPGAAQGDLSNYKKYLDEPDDHAIGRSRGGLTTKIHALTDQLCSPVTLALSAGQAGDNPMLWPLLAARCSNSYAPFRLLADKAYSHDSTRAQLRRLKIAHTIPERSDQITRRKAKGRNRGRPPGFSGRIYKHRNTVERSFNRLKHWRAVATCYDKYALTYLGGVTLAAIITYHRVRN
cl|2076797993|TM48_03852|QYL29378.1| hypothetical protein [Mycobacterium shottsii]	MASTSGAGLSLAKNWDFQMTIDMRPGRMLQQCYNNVITMLAGGVYANGHSREIDYHANPRVNGPTERKPPP
cl|2076797995|TM48_03854|QYL29380.1| hypothetical protein [Mycobacterium shottsii]	MWVWSGHSDRGPTRGSAPSRIGYGTSRVSVNRPDTAVPTLNRPELKPLTSPLGFWPIGPVTPVLKKPEPSPFRSEPPVAVFPIPDMKWFSVPPPTVLRKPDTSSPALPKPEFPMPVL
cl|2076797996|TM48_03855|QYL29381.1| hypothetical protein [Mycobacterium shottsii]	MLVVDPKPVFVLPEFPLPVLVAPEFPLPVFVSPEFQKPVFSRPAFPMPVASSPEFPTPTFA
cl|2076798007|TM48_03867|QYL29392.1| hypothetical protein [Mycobacterium shottsii]	MNRTLSTLLVLALMYAVAQHVLLIDKPQLFRGGAQLGELFYDLAIAYVGAFVFYLLNIRLPLRRDRRNIYPHI
cl|2076798008|TM48_03868|QYL29393.1| hypothetical protein [Mycobacterium shottsii]	MIGMIVTHTNDFIRICNVTAKMQPARRPNTWENIKEMCSTIGPKDEVPSVAPVELQHLMDRTVAGMISDRLARTRLNVENILKFSSLLATDLVDLLTDVETHSHYINFESPIKGTAVVQTPTGGSTVLPISPRVDNADLSVWAERIFEYLILVDQLDKYGRAYLGDGAEYMKHQKRPALAAAYKRTEEEAPLSEFTYKTGELT
cl|2076798009|TM48_03869|QYL29394.1| hypothetical protein [Mycobacterium shottsii]	MPQAGVLLWTPECPTYDGTPERLAAPWPGRAVAVNAGYLPRWSRRGLGVNVTVLICGLAPTAA
cl|2076798010|TM48_03870|QYL29395.1| hypothetical protein [Mycobacterium shottsii]	MNNALMDYIWRLSPGPGISKSERHQRAGGMRHETHVPERGA
cl|2076798011|TM48_03871|QYL29396.1| hypothetical protein [Mycobacterium shottsii]	MKMDICQIRTTSASQSPIKQEWDVNPKMAGDDRDDERIVPVVKDRRGIPLITTAHFIGLDSEEHGL
cl|2076798012|TM48_03872|QYL29397.1| hypothetical protein [Mycobacterium shottsii]	MNLEEFIVGAAGHGPCVGAYSTTPTPLMPPSGVEFRTVNGANITTLDALFDAVAKAWHFPPRTYYWPSSPKSFLGLRTQSPFIGITTATKPPHRQPSGYYTASTHL
cl|2076798018|TM48_03878|QYL29403.1| transposase [Mycobacterium shottsii]	MCAPTDTQPERAPGAAQGDLSNYKKYLDEPDDHAIGRSRGGLTTKIHALTDQLCSPVTLALSAGQAGDNPMLWPLLAARCSNSYAPFRLLADKAYSHDSTRAQLRRLKIAHTIPERSDQITRRKAKGRNRGRPPGFSGRIYKHRNTVERSFNRLKHWRAVATCYDKYALTYLGGVTLAAIITYHRVRN
cl|2076798027|TM48_03887|QYL29412.1| PE family protein [Mycobacterium shottsii]	MSSFVIATPEFLTAAANDLSGIGDAVRAATGAVAPSTTAIAPLAGDEVSAAVTRMFGAYAQEFQTLSARMEQFHTDFVRALLTGAGAYSGAEAANASPLQTLEQDLLAGINAPSQMLTGRPLIGNGANGVDGTGAAGGDGGWLVGNGGIGGSGAPGQAGGAGGSAGLWGAGGAGGAGGSATTPGGAGGAGGTGGANGLIGGGNGGVGGAGGAGAAGGAGAVGSTAQAGGAGGDGGAGGANRQLVSLFGAGGAGGAGGAGGAGGAGADGAAGTLGSAGVTGQIGGFGGAGGTGGAGGADQSLIGGSSGGGGAGGLGGAGGLGGNGGVATGFGMTGGDGAMGGTGRAAGAAGAAGAVTVPVNFLAHAGSDGDIGTGGNGGLGGNGGAGSIGTTGTDGTSPT…
cl|2076798030|TM48_03890|QYL29415.1| PE family protein [Mycobacterium shottsii]	MAFVIAAPELVSAAAENVASIGTSLGAANAAVAASTTSVLSAGADDVSQAIAALLSSHGAQYQALSAQAAQFHQGFMQLLNSAGGAYAGREAANVSPLQTLESNVLGALNTPTQAIFGRPLIGDGANGTATSPNGGAGGFLYGNGGNGYSFASGGTQSGGTGGSAGLIGNGGNGGNGFLGGAGGAAGSGGWLAGSGGNGGAGGSVTGVGEIGGAGGAGGSAPLLGWGGNGGAGGDSTQGAGGAGGAGGTGATAGGDGGVGGEGSGRLFGLGGAGGAGGTGTTSGGVGGDGGAGGGLLFGLGGSGGAGGESGVIIGYAQSGAGGIGGYGGDIGGTGGDGGVAGVLVGAGVGGFGGMGGAGTTGGAGGVGGQGVTLTGLGVGGIGGVGGFGTATGGDGGAG…
cl|2076798063|TM48_03926|QYL29448.1| transposase [Mycobacterium shottsii]	MCAPTNTQPERAPGAAQGDLSNYKKYLDEPDDHAIGRSRGGLTTKIHALTDQLCSPVTLALSAGQAGDNPMLWPLLAARCSNSYAPFHLLADKAYSHDSTRAQLRRLKIAHTIPERSDQITRRKAKGRNRGRPPGFSGRIYKHRNTVERSFNRLKHWRAVATCYDKYALTYLGGVTLAAIITYHRVRN
cl|2076798069|TM48_03934|QYL29454.1| transposase [Mycobacterium shottsii]	MDGRDRYGPAVRAELLAMSSATIDRYLRGAKARDQISGVSTTKPSPLLRSSITICKAGDEAEESPGFFEGDTVAHCGPTLKGEFARTVNLTDMHIGWVFTRTVRNNAHPHILGALKTGITKIPYKVTGLDFDNGTEFLNKAVIKWAADMEIFFTRSRPYKKNDQATIESKNNHLVRRYGFYYRYDTDEERAVLNRLWHLVNDRLNYLTPTIKPISYGCSRDGHRRRLYDKPQTPLDRLLAAGVLSAAQQTELLTYRNSLNPAAIAHQIADLQAALLRLAKDKTEQLYPAAIPAALPALKAGIRIKSKTTT
cl|2076798074|TM48_03940|QYL29459.1| PE family protein [Mycobacterium shottsii]	MSFVIAVPDAVTAAVSDLANLGSVLTTANAAAALPTTTVVAAAGDEISAAVAALFGSYAQGYQSLSAQAAAFHERFLQTLSAGAGAYTAAEAANASPLDQLMGVVNAPAQALLGRPLIGNGANGADGTGAAGGDGGILLGNGGNGGSGAVGQVGGTGGAAGLFGNGGTGGTGGEGAAGGLGGRGGLLLGNGGAGGVGGVGATGLVGGTGGAAGFLGNGGTGGAGGASNMGGDGGMGGTGGTGGFFGNGGFGGDGGDGAVGGAGGAGSFLGGGGVGGTGGVGAAGGDGGAGGTLLGDGGNGGQGGAAMTGILGGLPGQGGNGGNANWFGSGGAGGQGGTGLPGTDGTNPTPGATAGTGSAGADQSNNGNVTGDNGNPGDAGTGDEIGGTGGAGGLGESTD…
cl|2076798088|TM48_03956|QYL29473.1| PE family protein [Mycobacterium shottsii]	MSYVIAAPEMLAGAATDLAGIGTALQSANGAAAAPITGVLAAGADEISAAVAALFSGHALDYQTLSTQMAGFHQQFVTALNSAGASYAAAEAASANPLQAVEQQLLGVINAPTQALLGRPLIGDGTAGAPGQNGGDGGLLWGNGGAGGVGTAAHPTGGSGGSAGLIGTGGAGGAGYGPAAQTRATGATGGSGGVGGTGGWLYGNGGAGGIGGTGGSGLDGPDSGAAGGAGGSGGSGGAARLFGNGGAGGAGYSASGLPPAGIGAPGGAGGSGGSGGWLVGNGGAGGIGGIGASGSLGAPSGQGGNGGIGGAAGLFGQGGAGGNGGQGGGDDFALSAGAGGAGGAGGHGGQLYGDGGAGGTGGMGGSVDIAESGVAGGRGGSGGVGGSAGLWGAGGQGGA…
cl|2076798089|TM48_03961|QYL29474.1| hypothetical protein [Mycobacterium shottsii]	MPTTNDNTATTWRDLADQLSADERAAFEHLENLAMPTAVLLDRARLEIEGRLVDIACADIPVPADATWVGKWEKNLKRDGYSRLLVWRESREPSMAVDIDGDQQCDGTVTRYISAYLGDEPKFSSSQARKLAAMLVEAADALDAMGGAI
cl|2076798093|TM48_03965|QYL29478.1| hypothetical protein [Mycobacterium shottsii]	MTLCKRSNIFALSRQGGGRAGAFCVVYPLDTLVVAAGDTERFTDGSIGLVSISLGGRFTPHGE
cl|2076798094|TM48_03966|QYL29479.1| transposase [Mycobacterium shottsii]	MGSGLSMSSRAEITAKFARGYVEAPKADKGQILDQVVAVTGWSRDNARRRLRAAAAPPGAGRQVAKRTRRQRNPKYS
cl|2076798098|TM48_03971|QYL29483.1| hypothetical protein [Mycobacterium shottsii]	MGDEIAGYFPWHADWWRAHASMPPTLILRCGIGGCGNRVGEVKTDGDDVVVLIYHRFGDRTVPFTPRVTEESLGFSPGTVLREANTGETLTERQDRKFEELDAETIRYVDVNTRVAKRYNAKPVAMPIEVLGHIVCPDSRHGIVDLPDPDSTIADIRKLLTSPMVGHASKRPYVIFRDNPVE
cl|2076798201|TM48_04080|QYL29586.1| hypothetical protein [Mycobacterium shottsii]	MLALAGGGLLPAAVQAAEGDVAQAAGSAESAAAAAGAASLGEAPIVAGVGGVSAMSAASASPSWAGQATLVSSTSAGALRGAGWTVPAPQAAPGTVIPGMPGLAAATRNSAGFGAPRYGVKPIVMPKPAAV
cl|2076798264|TM48_04154|QYL29649.1| transposase [Mycobacterium shottsii]	MGSGLSMSSRAEITAKFARAYVGAPKADKGQILDQVVAVTGWSRDNARRRLRAAAAPPGAGRQVAKRTRRQRNPKYS
cl|2076798270|TM48_04162|QYL29655.1| transposase [Mycobacterium shottsii]	MCAPTDTQPERAPGAAQGDLSNYKKYLDEPDDHAIGRSRGGLTTKIHALTDQLCSPVTLALSAGQAGDNPMLWPLLAARCSNSYAPFRLLADKAYSHDSTRAQLRRLKIAHTIPERSDQITRRKAKGRNRGRPPGFSGRIYKHRNTVERSFNRLKHWRAVATRYDKYALTYLGGVTLAAIITYHRVRN
cl|2076798288|TM48_04186|QYL29673.1| hypothetical protein [Mycobacterium shottsii]	MLADQQRATQSWLRYARPAAAASGARARSALSGWPAVVSEAGVDSHHCGGAERDHVGGRSRFNPALLHGLWPVDDERWCPVLRTDCLSISARLRPAADAVAAGCDGVAAATPERSAQHPMTAANRHSPATTAMADCHRVGLLGPRRNTVIQRYQRPCSAEVSRHEPAFAPVPSMAVNRVGRESGQPAAGGCMTTVGLNP
cl|2076798300|TM48_04198|QYL29685.1| transposase [Mycobacterium shottsii]	MCAPTNTQPERAPGAAQGDLSNYKKYLDEPDDHAIGRSRGGLTTKIHALTDQLCSPVTLALSAGQAGDNPMLWPLLAARCSNSYAPFRLLADKAYSHDSTRAQLRRLKIAHTIPERSDQITRRKAKGRNRGRPPGFSGRIYKHRNTVERSFNRLKHWRAVATCYDKYALTYLGGVTLAAIITYHRVRN
cl|2076798307|TM48_04205|QYL29692.1| hypothetical protein [Mycobacterium shottsii]	MAWATVVAGNALSVNGAGAASAAGTAVAPRSAVTSAAGATVPAVAADPGGAEAADTTDPTGAGGAGKGASTAGPASAAVAAGDPGATDPAGPAVAAGSGIVIGIRGTGRASGPAGATDPAGAVGAGAANTTGAADPAAPGGGKDDVVIEGAAGATGTTSPAIASDAADCVGVAAGPAITAISVVTAQHQPVRAATTGTADTPDTASTPVAAGTGQPAAPPPNAPITGTAAITTGLARTPGATAITGTTATPCPTVADQPRRTTSPAGTADTTTADLTTHPTGTTSPAGTPQPATIAAHPTRTASPRAAAEPARTTGPASPDQPRRTTRPTVLTHPARTPITPVTPQQAPRPTGLTGPGRPISAITDQRPPPQRHRRPVHRPPHALLNHP
cl|2076798502|TM48_04417|QYL29887.1| transposase [Mycobacterium shottsii]	MGSGLSMSSRAEITAKFARAYVGAPKADKGQILDQVVAVTGWSRDNARRRLRAAAAPPGAGRQVAKRTRRQRNPKYS
cl|2076798507|TM48_04423|QYL29892.1| hypothetical protein [Mycobacterium shottsii]	MGAVDGGTGGQGASGGAGGTGGTGGAAGTGTGGIQGAGGQGGTGRTGADSTDPTLAGQAGGQGGTGGTGGAAGTGGAAGTGGAAGTGGAAGTGGAAGTGGAAGTGGAGADNTTTVSAGAQGATGGTGGAGGTGGTGGAAGTGTGGTQGAGGQGGTGGTGGTGGIGGAGTDSAGPSQIAQAGGQGGTGGTGGAAGTGGAGGTGGTGGAAGTGTGGIQGAGGQGETRGTGGQGGTGGDGTDNSTTPGATGGAGGQGGTGGTGTDSTDPTLAGQAGGKGGTGGTGGAAGQGGTGSVTGAEGSAGDGGSGGLGGGGAGADNTTAVSTGAQGATGRTGGAGGQGGTCGAAGTGTGGIQGAGGQGGTGGTGGTGGTGGTGTDSTDSTDPTLAGQAGGKGGTGGTG…
cl|2076798613|TM48_04552|QYL29998.1| transposase [Mycobacterium shottsii]	MTDQLCSPVTLALSAGQAGDNPMLWPLLAARCSNSYAPFRLLADKAYSHDSTRAQLRRLKIAHTIPERSDQITRRKAKGRNRGRPPGFSGRIYKHRNTVERSFNRLKHWRAVATCYDKYALTYLGGVTLAAIITYHRVRN
cl|2076798662|TM48_04608|QYL30047.1| Amidohydrolase [Mycobacterium shottsii]	MDRYTVISADCHAGADLLDYREYLEAKYRNEFDGLAKTFVNPFGDLSEPDAEHNWDSDRRNAELDSDGVAGEVIFPNTVPPFFPQGSLAAPPPSTARDLELRWAGLRAHNRWLADFCSLSPERRAGVGQILLGDVDEAVAEVAQIAKLGLRGGVLLPGVVPGTGIPALYAEHWEPLWAACAQAGLVINHHGGNAGPSPIDGWGSSLAVWVYESHWWAHRALWHLIFSGVLDRYPDLTVVLTEQGTGWIPATLDSLDVAAARYRRPNSAIARFAGPTAGSLPLQPSQYWPASATSAPASCARSSVHSATESVSTASCGAATTRTWKGPLPTAEKRCATPSATSNPTRWRPWWAGMRRPSTASICRPSRRWPPASAQPSPKSPSHWQPSPPTRAAPRSSPT…
cl|2076798663|TM48_04609|QYL30048.1| PE family protein [Mycobacterium shottsii]	MVSLVRVAPQVVGDGVGNLARIGSSIGVANAAAAVATTTMVPAGGDEVSVAVVGLFRGLGQDYQLFGAQLEQFHQRFVQILDAAKTAYLETETAAAAAVADGQYQVLAEPVQTLGQAWLASPAGELLDPLVNAPFASLTGRELIGNGAAGVAGVDGGGGQAGGWLFGDGGPGAAAGRGGDAGLIGAGGVGGAGWANSGAAMMASGAGGDGGLVFGDGGPGSPGAASFDPTVAGGAGGPGGDARGIGDGDRGGDGGPGATEAPGGRGSDGGPGGKGGNAGDYGNGGTGGTGGIGSPGQSWGDPGSQGGLGGWGGAGGIGGDGGQLSGSGGAGGIGGHGGHGGTGGDGQAGANGEFPGDRGGSGGAGARGGNGGAGGHALAEGFHDGAAGTGGVGGNGGDG…
cl|2076798668|TM48_04614|QYL30053.1| hypothetical protein [Mycobacterium shottsii]	MLNVSCEDVVHVAAQEIFDELSSGHKIALLIVTQLGETVEETTLVLIDEVESHLLHPPLLSAFINALSELLEDRNGVAIIATHSPVIAQEVSSNCA
cl|2076798675|TM48_04622|QYL30060.1| hypothetical protein [Mycobacterium shottsii]	MGKVSAQLQEYVLPASRLVHGFYKDDLLDRYRNATDTSLERVNAKRQGRTPNVSILDQANTVKVDGKYIGGKLAGRTVVVFDDFMTQGTSLSWAYQLLSAAGASKVVLVSIGKYGGGRFLQKVSNGAMSPFEKREYSGADFYAE
cl|2076798676|TM48_04623|QYL30061.1| hypothetical protein [Mycobacterium shottsii]	MIKGVIFDYKTVFVNSAPLQAKVATMLNDLRSRGLNVCIFSTDPMDVIGECAKRGLPPPDTYIHRGNVFEGKNRGSPEWINALLNEFPVQPYDLFYVGATKLDWRTAINSAVMYAHAGWVGGQPRGTTSIVIDEPAEVTEFVDIFLLVEPRWSYRLSDAAGGLEIRAVPPASGSLPSTPASSFNLLDVFTYD
cl|2076798678|TM48_04625|QYL30063.1| hypothetical protein [Mycobacterium shottsii]	MDIDHGAGSDAPESMSPLVFPDPLTSTHLVSAATFLYFDVPVVLPSPIWIPDEEAFGLHDLVASWRPDWAPRFFQIDALYGAQVDAWKHTKELLNPLKDTFVSSLFAFDADTAAIERGLAFLRTTGETIDTTIARLDPGAAAGEVFHHLLIDKYVELDRDLNGLYEYCGQLFALSSTPQLLVSCYLPRLTLTPRAADASDVLLFNNIQLLPLLEKLPVDEAEKPDAIIGTQIVAWEIFARILAQQLDPLDARRVDRLADLRRRHRHEVESLKGKCLLLAKDMPPPNGLDDVIGAVERFLRYQANEEIAALFRLNRSAVDGFVESVLTDEKSWLAVATTIASAYAGQGLLTAGAGLATVSSLGAKAAKSTFQRRKNLRTSDYRVLYRIGRR
cl|2076798679|TM48_04626|QYL30064.1| hypothetical protein [Mycobacterium shottsii]	MRHRFGEKVRAVNGRGGDEGIDIGITLADGGLWILQLKYYPEGFSSVWGKRRTEIAKSFRRAKKHTPAKWSLLVPSLCTTPEHNYVVNLNGGRASPAITLIDRDDLDAWMAEAPSIDRYVQRTATSELREMVRDFSQERAALLDGIRDVASRVRNLGSIVDAVDPDWAVDFARRGDITSVEIRPRDADAPLRSPIGFTVEVDELGDEHAELEQQLMRTIGYATPETLQFPRNVVRSVRFDGPDFIAGEYPPGAVGIALRPSGSAIGRPLELRTVHEDTVVASYEGRITHAAPGSIGGSIEAAFCNGHLNVRFRLRHDAEIEDADEFGEPGISLELDYGEISPSLVEQILSTRRAIRFASRLEAWFNGEFLFAIKLSDVPESAKDYEADLLAVEQFAHDL…
cl|2076798681|TM48_04628|QYL30066.1| hypothetical protein [Mycobacterium shottsii]	MAGLTAYITDAALKKQVAASLSRILTKGRAVGVVVAAFMQDPRKEILPMRGLFTQTVALRLRSRDEVAMVLGDGMTDSAPAHRISPNEPGTGYVVTENGSTMRVRADYWPDSLIRSVASEYRYIRRVRTGPMKD
cl|2076798692|TM48_04647|QYL30077.1| transposase [Mycobacterium shottsii]	MTDQLCSPVTLALSAGQAGDNPMLWPLLAARCSNSYAPFHLLADKAYSYDSTRAQLRRLKIAHTIPERSDQITRRKAKGRNRGRPPGFSGRIYKHRNTVERSFNRLKHWRAVATCYDKYALTYLGGVTLAAIITYHRVRN
cl|2076798703|TM48_04660|QYL30088.1| transposase [Mycobacterium shottsii]	MCAPTNTQPERAPGAAQGDLSNYKKYLDEPDDHAIGRSRGGLTTKIHALTDQLCSPVTLALSAGQAGDNPMLWPLLAARCSNSYAPFRLLADKAYSHDSTRAQLRRLKIAHTIPERSDQITRRKAKGRNRGRPPGFSGRIYKHRNTVERSFNRLKHWRAVATCYDKYALTYLGGVTLAAIITYHRVRN
cl|2076798705|TM48_04662|QYL30090.1| hypothetical protein [Mycobacterium shottsii]	MILTDQQQLVVDADGNFLLLACPGSGKTRSAAERTARLMHMPGVKVAACSYTNVGAERLGAVLASDLGIMLLHNNFLGTIHKFLLRHVVHPFAHLLGAERGPFIHEDDSWPQVRVHNDNAQRIGIDCFRRTPDGRLVVTDKPPSV
cl|2076798706|TM48_04663|QYL30091.1| Putative ATP-dependent DNA helicase YjcD [Mycobacterium shottsii]	MSAAVAARFTEILLDEAQDTSELQLACLEVLHATGKLESLVLVGDLEQSIYSFQGASAARCQKLADDRSLRVLTLTQNHRSSQRICDVAVNFCSRTQPDTAVGPHADCEIQPEVVLYPAKDPAATMEIYRGRLAEHGLAVEDATVLGRNRKIVDALNGQTSIFKSSDRQYIIGQLAARLAAGTLTASHVRKAERLLAYCAWGTTAIAGLADHERSDLRRAVSNLFDLLPALEGDLRSWLIAARSVLQGVAATLTAGVKHTGGRAIRVSAGFANYHAAEVFSPAPRDLRARTVHSFKGEDSDAVMVVVRRPHPSEPTSQMELWEAAVAGTQVDPEKEEERRVLFVALTRARRYCLVALPNDARGRVVAAACDALGFRSAQS
cl|2076798708|TM48_04665|QYL30093.1| hypothetical protein [Mycobacterium shottsii]	MSEIAATVVDTDVFSLTYLRHASPDPRVPGWREYLTGRRVLISFQTRAEVLAGARSARWGGPRMATTIETLNRTPTIRPDNEVVDAYALLVSECRRLGHPLHGREHTGDRWIAACAIAKRLDLLAGDGIYQGAPNLFVQS
cl|2076798709|TM48_04666|QYL30094.1| hypothetical protein [Mycobacterium shottsii]	MMKEIELRLVDAPAPNGEIPVKDLAALATALQELTTRINCEVINTPGPGRTKQFMEELSQLRLHAVEPGSTVLRFSKGPSDKLDVDLTEQALADDRLWEIVRAMGEDRRPDWTTDLIAESVGKLVNAIQAAAPTVILGTPSRPEVRIAASAMHVETWTPTRVRTGTVMTAAGRLEKVDLRSHEFRLRDDVDHTVDLKRVENDTVAAQLVGQWVVAQGTGIQHASGRLVALQNARVLPADDPAAEYVGPKVVTLEEILSSAPGPDPNGGLDLTDDEFAAFLEAARS
cl|2076798713|TM48_04670|QYL30098.1| hypothetical protein [Mycobacterium shottsii]	MRSDAQQKNGAVAVRIEVVEKPVERIVERVRVDAKQIPSNPAEAAQIVLNSPRACRTVLEALAAAADSGQLNAAAHAPTLRAAQRLLTSLRKARLLNG
cl|2076798716|TM48_04674|QYL30101.1| hypothetical protein [Mycobacterium shottsii]	MAIGWRLHRHHRGPQFLIDTTNTGGYFYLAKTGYLDLATSGYFFMATDRGPSRSGTGAVSERHPTGVPNRAPLNPSTESPSEPGDSAAQILHAVSDSWRLGECDAHTLLPAIESALARGWPAADLATHLIRNPNGARDPIRVLARRLTHPWQPPSSPAPAVPWCGECEDAHSRTITVTEADGTEAARFCPQCSPQVHRNRSSVQNPVKIAERW
cl|2076798718|TM48_04676|QYL30103.1| hypothetical protein [Mycobacterium shottsii]	MKGTVHQRGSAWYYKFRLPERDPATGRYPWITKGGFETEREAWKACRESMRDADRGRIVKPSTRTVAQFLT
cl|2076798722|TM48_04680|QYL30107.1| hypothetical protein [Mycobacterium shottsii]	MAFGQDAGQKARYIHKVFDELPTEDDDDWEWTKDVIYTTPGGRKQIELNVARSAGSVRKIRIQKVPTSGDATKLEPVLELDRDQSTRLIDLIKALDSIPVDGESTVYVDDQVLRDFFSDPGAMGRAYSQDPERFRALIQSDADARDVIALQHRREVVATMRTWLEDDAVFDVEKDSAGGPERAWQRLLEANPWVLGIGLGGQLLTSWDKGKLEKVVVGSDITTVGKRVDALLRTNGIVRSLAFAEIKHHRTELLAEEYRSGVWRPSNELAGAVVQVQQTVRMAVRDLGDYIEDSADDGSRTGTGTFIVRPRSFLIVGSLSQLLGDGGGPIDNKVHSFELFRRNLHEPEVITFDELLARAEWHVKLAEEQAAVRQEVESQDGPESQAPAGQTVEAPHASS…
cl|2076798747|TM48_04706|QYL30132.1| transposase [Mycobacterium shottsii]	MCAPTNTQPERAPGAAQGDLSNYKKYLHEPDDHAIGHSRGGLTTKIHALTDQLCSPVTLALSAGQAGDNPMLWPLLAARCSNSYAPFHLLADKAYSHDSTRAQLRRLKIAHTIPERSDQITRRKAKGRNRGRPPGFSGRIYKHRNTVERSFNRLKHWRAVATRYDKYALTYLGGVTLAAIITYHRVRN
cl|2076798868|TM48_04832|QYL30253.1| CorA-like Mg2+ transporter protein [Mycobacterium shottsii]	MISTIFETNLSLQDARLNAVMKKLTGWAAIIAVPTAITGFYGQNVPYLGFGTLAGFLASTSVIVVLMALLYVMFRRRDWL
cl|2076798896|TM48_04861|QYL30281.1| PE family protein [Mycobacterium shottsii]	MAFVLVAPEMMTAAASDLANIGSAINTANTAVAAPTAELLAAGTDEVSEAIASLFSGHALDYQSLGARMTAFHDQFVAALTAGGGLYSSAEAAAATPLQDLLNVVNAPTQALLGRPLIGDGADGTAPGQAGGAGGLLYGNGGNGAAGTNPGVAGGAGGAAGLIGNGGAGGIGGAGGSGGAGGTGGTGGTGGWLYGNGGAGGIGGAGGSGGAGGTGGTGGTGGWLYGNGGAGGNGGAGAPGLVSFNGGNGGNGGAAGWWGTGGAGGAGGEGGAAGGDLAGIAYGQTGGVGGNGGSGGNGGWFAGNAGAGGNGGVGGDGNAADNGLVGGAGGVGGAGGSAGLFGDGGASGQGGDGGVPGLGRVCLM
cl|2076798900|TM48_04868|QYL30285.1| transposase [Mycobacterium shottsii]	MLQKVWAASGGQCGRYLAASMALQLDALERHGELVDGRDRYGPAVRAELLAMSSATIDRYLRGAKARDQISGVSTTKPSPLLRSSITICKAGDEAEESPGFFEGDTVAHCGPTLKGEFARTVNLTDMHIGWVFTRTVRNNAHPHILGALKTGITKIPYKVTGLDFDNGTEFLNKAVIKWAADMEIFFTRSRPYKKNDQATIESKNNHLVRRYGFYYRYDTDEERAVLNRLWHLVNDRLNYLTPTIKPIGYGCSRDGHRRRLYDKPQTPLDRLLAAGVLSAAQQTELLTYRDSLNPAAIARQIADLQAALLRLAKDKTEQLYLAAIPAALPALKAGIRIKSKTTS
cl|2076798920|TM48_04894|QYL30305.1| transposase [Mycobacterium shottsii]	MGSGLSMSSRAEITAKFARAYVGAPKADKGQILDQVVAVTGWSRDNARRRLRAAAAPPGAGRQVAKRTRRQRNPKYS
cl|2076798957|TM48_04934|QYL30342.1| transposase [Mycobacterium shottsii]	MGSGLSMSSRAEITAKFARAYVGAPKADKGQILDQVVAVTGWSRDNARRRLRAAAAPPGAGRQVAKRTRRQRNPKYS
cl|2076798991|TM48_04973|QYL30376.1| transposase [Mycobacterium shottsii]	MGSGLSMSSRAEITAKFARAYVGAPKADKGQILDQVVAVTGWSRDNARRRLRAAAAPPGAGRQVAKRTRRQRNPKYS
cl|2076799000|TM48_04983|QYL30385.1| transposase [Mycobacterium shottsii]	MCAPTDTQPERAPGAAQGDLSNYKKYLDEPDDHAIGRSRGGLTTKIHALTDQLCSPVTLALSAGQAGDNPMLWPLLAARCSNSYAPYRLLADKAYSHDSTRAQLRRLKIAHTIPERSDQITRRKAKGRNRGRPPGFSGRIYKHRNTVERSFNRLKHWRAVATCYDKYALTYLGGVTLAAIITYHRVRN
cl|2076799013|TM48_04997|QYL30398.1| transposase [Mycobacterium shottsii]	MGSGLSMSSRAEITAKFARAYVGAPKADKGQILDQVVAVTGWSRDNARRRLRAAAAPPGAGRQVAKRTRRQRNPKYS
cl|2076799022|TM48_05010|QYL30407.1| hypothetical protein [Mycobacterium shottsii]	MCAGAAAAAIAAVSDHPCIATFAPVAAGATGDRGDPAGATVSAVADQSSMSSGSTGPALTRHAEAAPAAGAAGAAIAEQDARVAAAPSLATVETRGATVAPVAPRSY
cl|2076799058|TM48_05048|QYL30443.1| hypothetical protein [Mycobacterium shottsii]	MLIGAGGNGGNGGPGTTKGDPGSGGTGGLLGVDGLNGLS
cl|2076799155|TM48_05162|QYL30540.1| transposase [Mycobacterium shottsii]	MGSGLSMSSRAEITAKFARAYVGAPKADKGQILDQVVAVTGWSRDNARRRLRAAAAPPGAGRQVAKRTRRQRNPKYS
cl|2076799156|TM48_05163|QYL30541.1| transposase [Mycobacterium shottsii]	MLQKVWAASGGQCGRYLAASMALQLDALERHGELVDGRDRYGPAVRAELLAMSSATIDRYLRGAKARDQISGVSTTKPSPLLRSSITICKAGDEAEESPGFFEGDTVAHCGPTLKGEFARTVNLTDMHIGWVFTRTVRNNAHPHILGALKTGITKIPYKVTGLDFDNGTEFLNKAVIKWAADMEIFFTRSRPYKKNDQATIESKNNHLVRRYGFYYRYDTDEERAVLNRLWHLVNDRLNYLTPTIKPIGYGCSRDGHRRRLYDKPQTPLDRLLAAGVLSAAQQTELLTYRNSLNPAAIAHQIADLQAALLRLAKDKTEQLYPAAIPAALPALKAGIRIKSKTTS
cl|2076799158|TM48_05167|QYL30543.1| transposase [Mycobacterium shottsii]	MGSGLSMSSRAEITAKFARAYVGAPKADKGQILDQVVAVTGWSRDNARRRLRAAAAPPGAGRQVAKRTRRQRNPKYS
cl|2076799193|TM48_05208|QYL30578.1| PE family protein [Mycobacterium shottsii]	MSFLTTAPEFVNAAASDLASIGTAVSQANAAALAPTTGVLAAGADEVSAAITALFGAHAQTYQALSAQAATFHAQFVQLMTASAGRYATAEAAAASPLQTLEQQLLDVINAPTNALLGRPLIGNGANGAPGSDGQAGGLLIGNGGAGGGGTAAHPAGGNGGAAGLFGNGGAGGPAKPSSSQATGGNGGAGGLLFGNGGAGGSGGSGLGGDGGATLISGDGGAGGAGGAGGLIGTGGAGGHGGTTPAAGAGGAGGAGGAGGILLGSGGGGGGGGNGTGATTTTGGTGGIGGHGGFFNGNGGTGGAGGFGPTGGAGGAGGAGGTLSGSGGDGGIGGYGAGGDGGGAGGAGGDAGLLIGDGGAGGSGGPNGGTDPGGTGGNGGRAALLIGFGGNGGNGGVGT…
cl|2076799199|TM48_05214|QYL30584.1| putative PPE family protein PPE42 [Mycobacterium shottsii]	MNFSIFPPEINSLRMFTGAGSAPMLQAAAAWEGLAGELGSAADSFASVTSGLVGQAWQGPASAAMAAAVAPYTSWLSAAAAQAVGAAGAAKMVASAFEAARAATVVPAAVAANRNALVQMVMSNIFGQNAPAIAAAEAAYEEMWAQDVAAMFGYHSGASAVAAALSPWEQLLQNVPALSPLAAIGNLGAGNLGFGNTGIANLGNGNTGNLNFGGGNIGNFNFGSGNRGGNVNFGNGNNGFFNLGGGNIGSNKFGSGNRGNGNIGFGNYQSTGGANIGGGNSGSGNKGFGNTGNYNIGSGNFGSFNFGDGNRGSNNLGFGNTNSGNVGFGNLGANNVGFGNLGSGNVGFGNTGNNNFGIGLSGNDQVGINFNGLNGGSGNIGLLNSGNNNVGFFNSGDGN…
cl|2076799244|TM48_05266|QYL30629.1| hypothetical protein [Mycobacterium shottsii]	MRTFRRSITAGSVFGSRSTLTHHGRGGNLPYAVRPAGGLAARTGRRRTGAQVAAPRGAEANSALGFSGLTPIG
cl|2076799276|TM48_05301|QYL30661.1| PE family protein [Mycobacterium shottsii]	MSYLIVAPEAMTAAAGDLAGIGSSVVAANAAAAGPTTAMLTAAADEVSTAIAAFFSAHAADYQRLAGQAAALHTQLERVLSAGAAAYAAAEATGTSPLQLTINAVSAPAQSLLARPIIGNGANATTPGGNGGDGGWLFGSGGNGAAGAAGQAGGSGGSAGLLGNGGAGGAGGTGGASGGNGGNGGLLFGGGGIGGTGGTGAAGAGMGGLGGNGGSGSWLIGGGGAGGAGGIGGTGGGTGGVGGTGGDAGWLVGAGGSGGSGGIGATGTGSGGAAGNGGIGGNGGAGGLFMNGGDGGAGGQGGDGAAGAAAAAAGGTGGDGGLGGNGGAGGAGGGGPVLFGHGGAGGLGGQGGTGGVGGTGGAGTTSIAAGTGGNGGAGGAAGGGGTAGAAGPLTNAGLA…
cl|2076799287|TM48_05313|QYL30672.1| acetyl-CoA acetyltransferase [Mycobacterium shottsii]	MAGARAQLAAVLGTGQTKYVAKRQDVSMNGLVREAIDRALQDSGSMFDDIDAVVVGKAPDFFEGVMMPELFMAMPWAPATSR
cl|2076799288|TM48_05314|QYL30673.1| hypothetical protein [Mycobacterium shottsii]	MKGIGIDKAHMALDSDCFSHAIASTRRYLPDWTRLTATTPVDPPTEPAVCTRISGLSLAPMAWP
cl|2076799289|TM48_05317|QYL30674.1| Serine/threonine-protein kinase PknD [Mycobacterium shottsii]	MAGVGFRMSPRKWARAAMAGGAVIVVAILAVSAYLIVKPSGKTPSDQLDRSAASAAAQPTQTTLHFNPSGPAAVAVDSLDTVYVADSGNRLVQKLTAGSSKPVTVRIGEPITPGGVAVDRHDVVYVIDGAANRVLKVPAGSTTPVELPFTGLADPHGLAFDSVDTCYVVDHVNNNVLKLPAGSATPSELGFTGLDRPYDVAANNVGTVYVTDSGYNRVLALATGATQPVELPFTGLNFPAGVAVDLNGNIYVADLNNNRVVRLDAATHEQTVLPFDDLFSPTDVAVDNHGSVYVIDYHDRVLKLPAQYNSQHES
cl|2076799290|TM48_05318|QYL30675.1| Serine/threonine-protein kinase PknD [Mycobacterium shottsii]	MAGVGFGASPRKWRKLAITGGAIVVVAILAVTGYLIFKPSGQAPVKRVDLSTAADQPAQIKLHFHLANPDGVALDSFDTVYVADSGNKLVQKLPAGSNTPSAFPISAKIVPGGVAVDHHNAVYVIDAAANRVLKVPPDSTIPIELPFTGLADPHGLAFDSADTCYVVDHVNNNVLKLPAGSSTPSELGFTGLDRPYDVAADNADTVYVTDSGHNRVVALAAGATQPVDLPFTGLNFPAGVTVDLSGNVYVADLNNNRVVRMDAATHEQSVLPFKDLFSPTDVAVDSQGSVYVIDYRDRVLKLPAQSNSRHAR
cl|2076799315|TM48_05346|QYL30700.1| transposase [Mycobacterium shottsii]	MGSGLSMSSRAEITAKFARAYVGAPKADKGQILDQVVAVTGWSRDNARRRLRAAAAPPGAGRQVAKRTRRQRNPKYS
cl|2076799317|TM48_05348|QYL30702.1| hypothetical protein [Mycobacterium shottsii]	MTASAAVAAESAEAAAPPVPTGTARLSQLRRLHRVFAVATGAAVAALAADSARTAPAAKATLRPRVTPRLAG
cl|2076799329|TM48_05360|QYL30714.1| hypothetical protein [Mycobacterium shottsii]	MAADTSSAPAATIWIVGTAARTFAALSADSMSAKSAAADCMSSGAAMR
cl|2076799389|TM48_05425|QYL30774.1| hypothetical protein [Mycobacterium shottsii]	MGRALQAASGVAAAAVAPVRSGVPAAPAVPAETRNLPAAMAIPVATAALAGPAEPAAMAATVVRAAREVC
cl|2076799390|TM48_05426|QYL30775.1| hypothetical protein [Mycobacterium shottsii]	MAGVNPTTMPAGNGTPGLTGRDTGGSGGPGADGTEYGQTGGTGGTGGYGRVEGATAA
cl|2076799430|TM48_05466|QYL30815.1| hypothetical protein [Mycobacterium shottsii]	MIGSGGNGGTGGTGGTGGTGAAAGVGGNGGNGGDATAASSATGGHGGDGGDSDPSVGTGGNGGSGGNGGNGGAASLLFGNGGSGGDGGFGGTGGTGGAGGSGAGGGVGGDGSSRGGIGGNGGDGGDGGDGAQGGESGATGSVGGIGSQGGILFSHAGADGSTGAPGAGGAGGAGGAAGGFGAGGSGATAGADGKAGATGPHG
cl|2076799445|TM48_05483|QYL30830.1| hypothetical protein [Mycobacterium shottsii]	MIVPRPATPPPRRQHRHDQRPQIIRNRMRPHHPNSISQNTIHIKQTRPRPVTLDSEELLQSVRDAAGLRSFLLSQRLDVDHLQIVTMAADPARSAQATIVALQAGVGPESLARIVVGDSTVAIVDTPAGRICVESVLSGRRRYQVLAPGSRTDISGAVQRLIRRLPAGEEWYSYRRVV

## Sheet: Mm_uniques_seq
Supplemental Table S1: Proteins unique to M. marinum strains excluding M. ulcerans ecovars (See Fig. 5B)
cl|NONE|MMRN_RS00930|WP_020731317.1| PPE family protein [Mycobacterium marinum]	MDFAMLPPEVNSGLMYTGPGAGSLLAAANSWDELAIELGTTAQTYESVLSGLTSMYWAGPASESMAAKAAPYVWWLHSTAEQTRQTATQCRAAAMAFEQAYAMTVPPPVILANRMQLMSLVATNFFGQNTAAIAALEAQYAEMWEQDAAAMYGYATSAAMAAQLVPFSSPQQTANPAGLSAQSAAVNQADATAAAANPLSDLIALVQKGLAALAGAFPNLLPDDFSILDGIFAGYATVGVSQDCESIIAGIIGAESNLGMLGAASENPAELAPGDIGIGSVLSSAPSVGGAVSGPGAVLVSVGRAGSIGQLSVPASWAAPATRQVAALSSAGLTTIPGTEEVAHGIPGMPGMPVGSSSRASSVVPRYGVRLTVMAHPPAAG
cl|NONE|MMRN_RS01315|WP_036456917.1| phospholipase C [Mycobacterium marinum]	MSRRQFMAKLAAASSAGALMSLAGPVIEKAYGAGPCSGHLTDIEHIVLLMQENRSFDHYFGTLSGVRGFDDTTDPAIFDQKGWDPRTQSIDPAGITSPFRFDTTRGPLLNGECVNDPVEGWVAMHTAWNNGANDNWLPSQYSQIRQGNIPACMGYYTRADLPIHYMLADTFTICDDYYCSMLTGTAPNRLYWLSAWIDPDGTNGGPLLNEPNFLPLQPFSWRIMPENLEDAGISWKVYQNKFFGHYLNSPISDNGLVQAFKQTADPRSNLARFGIAPTYPQDFVLDVKANRLPKVSWVVPNIIQSEHPALPVNVGAVAIVNILRTLLSNPAVWEKTALIISYDECGSFFDHVTPPTAPPGTPGEYVTVPDIDAVSGSGGIRGPIGLGYRVPCIVISPYS…
cl|NONE|MMRN_RS02735|WP_103654090.1| MFS transporter [Mycobacterium marinum]	MPESVTAPPELGIRHATPGLLALTIATCLAITTEILPVGLLPAIGHTFGVRDAVTGLLVSLYAVLVALLAVPLTVVTARFPRKPLLLTTLLGYAVSNTLVAVAPTFAMVAAGRAVGGVTHALFFSLCIGYAPRLVGLADVGRALALVGGGVSAGIVVGVPLLTSVGTAVGWRGAFAVLAVLAAVLLLAVAKLLPPVSSESAPPPAGTGKGRRRLAGVVSSNALTYTGQFTLYTFISAVLLAAGARPAFIGPLLLMCGVCSLAGLWYVGATLDRNPRQTTVIIIVVVIGALLGLGASFPALLPVVLAAAVWNGAFGGIPSIYQAGAVRAQAATPEMAGAWVNATANLGIAGGAAIGAGLLPTIGLAGLPWVAAALIAISLAVTLATGRGPTH
cl|NONE|MMRN_RS02740|WP_103654091.1| sedoheptulose 7-phosphate cyclase [Mycobacterium marinum]	MIKNASGQTAWTVEAVKQVRYHVIKSDGLFDLGNNQLFSACSDAPLKVGDRRLVIIDGTVDALHGSKVRAFFAHHGVEAEFVVIPIDETLKHWDTVTRIVDAMNAFGIDRRREPMLVIGGGVLTDVAGFAASLYRRGTPYIRIPTTLIGLVDAGVGVKTGVNYQLGKNRLGTYAPPTVTFLDKSFLCTLDQRHLSNGLAEILKIALIKSGALFDVLETSGRDVRDDHFQGSTSALEVATEYILDESIHLMLEELQPNLWESTLERCVDYGHTFSPTIEMHASPALLHGEAVNLDMAVTTAIGELRGYVSEGDANRIYRVMVDLGLPLWDDTLATPELLIEALIDTVRHRDGQQRLPLPVGIGHHRFVNDVTPEEIQCAVALLKQHHENLTGSVAASSGV…
cl|NONE|MMRN_RS02750|WP_020731589.1| HAD-IA family hydrolase [Mycobacterium marinum]	MPELHAAALLFDMDGTLVDSTAVVEATWGAFAELHSLDLAEVLAFAHGRPTAATVRHFLSHPALIASETRRLVEHEESTTEGVREVPGAAEFIASLPRSAWAVVTSASRVLASNRMRAAGIPLPDVLISADDITRGKPDPQGYLLAADALRVNIGSTIVFEDSPAGIRAGIASNALTVAIGTLAAFDGHIERFENFHGFEVAGQPPAGGVILSMPAPMNCGV
cl|NONE|MMRN_RS02760|WP_103654101.1| alcohol dehydrogenase catalytic domain-containing protein [Mycobacterium marinum]	MTDNGYRALVRRPAGPDGCSLVDVAVLDTPALEPGDLLLAPLVAGICGTDWQILRGDRPDDSLVLGHEGIARVVVGSKAFAPGDIVTVNPTHPTDPGFLLGHNVAGLWAERTRIPASVVNAGLVVPVPSSAANDVLIGALAEPLASAIYGLEIAMAVFEDTPRSLVVWGDGIVGQLAAAVWRQAMPETEQLIVGRNRDSHNCIAADDPDLPSRLAALRGPVSAVLATPRSATVTALTTLDTHIDHALTVDVHGGLDSGPVSLRSGEVDVAAVRAANCGGLSSVPVAKTLQRAGAGPLRLFGHRGVSNAHLRAAIGALTENAATFASLLTQVTDLEGAAELINGVLQSGNRCHDGRRVLKAAIRLDGAAA
cl|NONE|MMRN_RS02765|WP_103654093.1| TIM barrel protein [Mycobacterium marinum]	MNRIAVAAPQWRIADCRAAAAAMAIRSGADELQIDFGGAHRGPRLDVPAEQAVVARIARSIPVTALAVNHANDLGLIDEHGQPNAEAAALLRVALRCAVELGIGVLHIPGFRRSTPDSPQRVAGTAAVLRSICQRAERHGITVAYESALSGAASAALVEAVGHHLRVVLDIGNLLDFGHRPGEFVSAVGELLHPDLHVKDPAASRVDVVSELRDVLSSPAPVRSLLVENDYRAIPGRLAADVAVCRGLIRSHATRMHSRC
cl|NONE|MMRN_RS02775|WP_012392548.1| hypothetical protein [Mycobacterium marinum]	MYRFLAGLFAGFAITHLGFALFADMNTLQFFGRTWSTGYIWAEFVLYSALMLLFAYLGWRTKPSGARRA
cl|NONE|MMRN_RS03105|WP_036457201.1| xanthine dehydrogenase family protein subunit M [Mycobacterium marinum]	MQVPGPFEYERATSVDHAIGLLDRLGEGARLVAGGHSLLPMMKLRIANPEYLVDINDLAPELGYVITDPTLVRIGAMARHREILESEALAAVCPIFRDAERVIADPVVRNRGTLGGSLCQADPAEDLSTVCTVLDAVCLARGSSGEREIAIDEFQAGPYETTLAPSEMLVEVRIPVRHNTSSAYAKVERRVGDWAVTAAGAAVTLDNDTITAARVGLTAVNPDPAALAELAAALVGRPANEDTFAEAGRRAGQACEPVTDIRGTADYKRHLAAELTIRTLRSAVGRVRNQPAPEGN
cl|NONE|MMRN_RS03345|WP_103653975.1| AMP-binding protein [Mycobacterium marinum]	MSLISKLRELAEAKPDHEAFVFTEYDTRSGDRTSTLTWRQVYVRASNLARYLNSLNDDLERQKFAAICAPQGIEYIVGFLGALFAGWCPVPLPEPQGGLQDKRTGLALLDCSAAVVLTTAKDEDAVRATLAAYSLAVTTPVIALDTFELADVSPSGAGDVSDFPPPEGGMYLQYTSGSTGNPRGARISLENVEINFRQIAKAAFPYKGTEVSLPRSTVSWLPLYHDMGLMVGLFMPVYCACPSYFMSPAAFVRKPIRWMRMVAEQDQPFTAAPNFAFDLATSRISDADMSGIDLAHVSAISNGGERVQPNTVDSFLERFSRYGLRPEVVKPSYGMAEAVVYVAISEVGTPPVSTEFDAQSLANGHAELKGPDAEHATRLVRYHKLDADPLVRIVDPESC…
cl|NONE|MMRN_RS07870|WP_020728103.1| multicopper oxidase domain-containing protein [Mycobacterium marinum]	MAATGAAGAIRGASAPAHAGGDELRDLPEFSSANGVLDTELSAVTNVVELDGRQLTLETFNGQLPGPILRIRPGDNLRVLLKNRIVPVGIPTNNVFMLPYCASKSNDARYDTRRACVHDLWNKWERRQTLAQEDVDINLHTHGLQVSPEDPADNVFLQIGPLNDHQYSYDIPKDQPAGLYWYHPHFHTATAHQGWNGLSGAIIVEGDIDAVPEIAAMRERTIVINELWIADDSGEVPFTVVAPIAGDVPFASFPSVPSSMYYTVNGQLIPDITMQPGEAQRFRVLNACPHRSIWLHVEGHSLEQIGTDGTPYAAPRTRQHIFLASANRAEFIIKAGEPGRYRIYAEAYDQGHPGGPRPYLPLATLVVRGKPTDTPMPKTLVEPPRMPNLPVSRRRVLVF…
cl|NONE|MMRN_RS09365|WP_020728330.1| ABC transporter substrate-binding protein [Mycobacterium marinum]	MNSMHRRRFLSLASAAAAGVTAGCAGITNNVSIKSGPGPISFWSNHPGQSSGVEKVLIDRFQQQFPGLSVKLVDAGMDYDEVAEKFNAALIGDDVPDVVVLDDIWWFHFALSGVISPLDKLFRQIGVDTSDYVDTLLADYEFNGRHYALPYARSTPLFYYNKAVWQRAGLPDRGPNSWQEFDDWGPRLQRVVDERQWAHGWANAELISWTFQGVNWTFDGSYSDLWTLRFTDPDTIAAGNFYRDSIHTKRYAAVANNIANEFATGIMASAVASTGSLTGITQMAKFDFGAAPMPTGPGGAPGCPTGGAGLAIPTKLSDERKRNALRFIEYITNPVNTAYFSQRTGYLAVRKSAADVPSEQKYLADHPRARVAINQLPHTRPQDYARVFLPGADRIISAG…
cl|NONE|MMRN_RS09585|WP_012393739.1| PE domain-containing protein [Mycobacterium marinum]	MSFLTTQPEELAAAAGKLETIGATMDAENVAAVAPTTTGVIPAAADEVSALQASLFTAYGTLYQQVSAEAATLYDMFVRTLGVSAGTYAAAETANSSAAASPLSGIIDALGASTPASDIANIVNIGAGNWASASSDLLALAGGGLLPAAVQAAEGDVAQAAGSAESAAAAAGAASLGEAPIVAGVGGVSAMSAASASPSWAGQATLVSSTSAGALRGAGWTVPAPQAAPGTVIPGMPGLAAATRNSAGFGAPRYGVKPIVMPKPAAV
cl|NONE|MMRN_RS11075|WP_020728591.1| FAD-dependent oxidoreductase [Mycobacterium marinum]	MNQPKRIAIVGGGTAGLSAALRLRERGYDDVTVFEGSAQVGGKACSVEVDGRYYDLGGVVVVPQRYPNTWALARRYGLQTFLREPMLAVDLDTAEWTGLEAAIAAAHSTRAYLGSAIKVRRYIKRYRKYFDKPGFSFNHCPELGWLRDELSLPLEQWVKKLRLAPLASMWEPVVDMGYGPYSEVAALYFIYFRLCTPRHGIRSLLMQKLQGGAERLSFTLGAQSLAIAMAKDCHVRTEVPVSRVVRKQEGLWIYAGDGRELGTFDAVLLATPLDDAFDLLDASGASSALNNAITKTGARVKREIRYADYYVTIADGDGLPDASGYVSLGSQHLGLAGGHIGLRPWPQSPWWVFYYHGSPEQPGCQEAALEELHTQLEKVGVTLKTTVLTKAWPKFFPHV…
cl|NONE|MMRN_RS11385|WP_012394068.1| hypothetical protein [Mycobacterium marinum]	MPWRKLGRIFVPSGELDWARTHASQPVAEWVDGDIFRIYFSTRDDQNRSSIGSVVVDLAAGGKVLEISPEPVLGPGALGMFDDCGVSMGSIVPVGDTRFLYYMGWNLAVTVPWKNAIGLAISQAGGPFKRWSTFPVVPLDEGDPYSISYPWVIRDDDKYRMWYGSNVRWEQKTKNMDGLPHVIKSAESIDAIHWEKQELVAIDTAGCDDIAAARPCVVRDPGLYRMWYCARGAQYSIYHAVSEDGVIWTQLGKDNGIDASPGEWDANSVGYPCVFDHKGQRFLIYSGDGYGRTGFGLAVLDD
cl|NONE|MMRN_RS11500|WP_020728654.1| MMPL family RND transporter [Mycobacterium marinum]	MSDSEAARAGGFFDKLSRFVIQKPFVVIAIWISLAAIPALMFPPLMEAAAGKNNSAALPDDAPTMVASKEMAKTFEGKSTKKDAKAKPGSKPKEDPSDGSQLLVILTDENGLGPGDLAAYTKLVEKLRAEKYSVQDFISNPPLREVLASKDNKAWNLPVMFKTSQDDPATQSAYKKIKELVKEALAGSTLTAHYAGAVATVADLVTIGQEDTHIIEIGTAVSVLVILLMVYRNIVTMLVPLATIGLSLATAQGVLSGLSKIGLDVQMQTIVFMTAVMIGAGTDYAVFLISRYHDYVRKGQDSDLAVKNAMMSIGKVIAASAATVAVTFLAMVFSKLAIFASIGPAISISIIIAFVAAITLLPSILVLIGRRGWIKPRRDLTHRFWRILGTRIVRRPRVH…
cl|NONE|MMRN_RS11505|WP_172607127.1| condensation domain-containing protein [Mycobacterium marinum]	MKLVVLGNVGLETVSNWVPAPGLVWRWQPSSATLEKVRQAPVSTVPPSHIQARHLRGFAEQTARGHDMSRLVVAAMDIPGECDIRAMTYVINSHLRRHDTYRSWFEFTESNRIARHTLTDPNDIELTPIEHGDMSPKQWQDYILATPGPLEWDCFRFAIIQRDDHFTFCVSVDHLNVDAMFISAVFWEIEAMYNTLADGGAPISLPEAGSYGEYCLREHAYTSALTLESPEVRQWIDFFESNDGALPSFPLPLGDLSLVDTGELLSLQLMDAGQTARFEAACTSAGARFSGGVFACAALAEYELTGSRTYYAVTPTSTRSTPAEFMTTGWFVGHIPFTVAVASSFDETVRGAQANFDASAHLANVPFERVLELAPWLKKPPPRGGFPMVSFLDGGVPPL…
cl|NONE|MMRN_RS12025|WP_036455616.1| serine/threonine-protein kinase PknH/PknJ [Mycobacterium marinum]	MSDTVPTSRVGTQFGPYRLRRLLGRGGMGEVYEAHDTVKDRTVALKLMSQQFNSDSTFRRRMQREAHTAGRLQEPHIVPIHDFGEIDGQLFIDMRFIEGTDLGSVLKRGALPAPRAVAIVSQVAEALDAAHRGGVVHRDIKPENILITGNDFAYLVDFGIAAAATDQHLTKTGTAVGSWSYMAPERFGDDEVTYRSDIYALACVLYECLTGTPPYQTQNLSTLMGAHLMQPIPRPSRHRPDIPTAFDEVIARGMAKDPALRYPTAGELARAARHALSAGDQERAATLIAGTHQLAAPPSGPMPWAPPPWTPPARRTRTPWLLAVAVLVVVIAVVGTGLFLARKEPARGPTGGVSTTAGAPSGTTATAGPTVAPTQLESFLLSPEQINTIVGTTGIVIDH…
cl|NONE|MMRN_RS12835|WP_020728883.1| molybdopterin-dependent oxidoreductase [Mycobacterium marinum]	MATVDDDRHLHTCPLCEAMCGLEIRVANGPSGGRVVGIRGNRDDVWSRGHICPKGASLGALHDDPDRIRHPMIKVDGQWHEVSWDAAFRRCTELLAPVIDTYGIGAVTAYTGNPLAHSFSLARYAGVLLGMSGMPVTYSPGTVDQWPKNLSSHLMYGGWWTFPVPDIERTDLLVIMGANPAASQGSLLAAPDVMGLIDAIRQRGKVIVIDPVRTVTAARADEWLPIVPGTDAALLLAVAHTLFDEDLVNPGPHVDGVDTMRRVAADWPPARVSAVTGIEEERIRRLARELAGTHKSVVYGRIGLCNQEFGSLASWLVDVINILTGHFDTPGGAMFPRPAAWSITTQPLPGLEGGVAEFGRWHTRVRGAKEVLGQAPVSCLAEEIATPGDGQLRALITIA…
cl|NONE|MMRN_RS14850|WP_020729163.1| FAD-dependent oxidoreductase [Mycobacterium marinum]	MNPGSLVGQLVDTFKAQGRVVIVGASLAGLRAAEALRDRGFAGHLTIIGDEQYEPYDRPPLSKQVLKGWVPAHHTKLPRLRPVDAQWRLGVAAVGLDRSTRQVLLANGERVEYDRLLIATGTRARPWFNPQEAALEGLFTVRTCDDAEKLAAALKRRPRRVLIVGSGFVGSEIASVCRDLDLPVTVAERGKAPLVGALGGVIGDIAAKMQLDAGVDLRTGVAVEGLEGDAEGHVRAARLSDGTVLDVDVVVASLGSIRNVEWLEGAQLASGFWGVACDAGCRAFDINGVVTDNIFVAGDVARAPHVLYEYEFMSQEHWDNAVFGAEVAANNMISLEMGRRPHLPLPSFWSGQFGVNIKSVGVCSFGDEIVFTQGSIEQRRFAAAYGYRGRIVGAVTFDH…
cl|NONE|MMRN_RS16045|WP_020729396.1| polyprenyl synthetase family protein [Mycobacterium marinum]	MSLGMADVPDAPPDAGRILLSRARRECDPVMRVAVGWLAEPLATMAGYHLGWWDVNGSGTGGWSGRATRAALVVGAAAACGDASAAAPVAAAVELMHNFSLVHDDVMDRDVTRRGRATVWTVWGETSAIMLGDALHVLCSRVLAEMLAPEVAMAAIATLESSFLGLRVGQVDDGDFETPKRVTVDGYLRMAAGKTAGLMGCACELGALTAGADPLTVSAMREFGYHLGLAFQILDDIVGIWGDPSVTGKPVGSDLARRKKTLPVIAALESGSSAALKLAELYRSTEPMTANDVAWASELIEAAGGRKAARRHADELMDAALAALPDQLGSADLIGLAQLVIGRDR
cl|NONE|MMRN_RS17125|WP_020730595.1| excalibur calcium-binding domain-containing protein [Mycobacterium marinum]	MIRTLFAAAAIAAASWGMVTGTTAPIGRAEPADANCTEMSSNGICIYRNCTDAHRHGRYDIPLGDPEYCPAQDRDNDGVACES
cl|NONE|MMRN_RS18280|WP_012395238.1| hypothetical protein [Mycobacterium marinum]	MAGHPDVERPASPKGVATGEGGIRLFDGRRWTVESPHETHDITVCIRGMQYADGRVVSRVAVGGLLPDQPLTAHRARGLARALIAAADAADGPDAVSPNL
cl|NONE|MMRN_RS20580|WP_181005683.1| MFS transporter [Mycobacterium marinum]	MVQLSNAVRRARSTTSALLGSPADSQKPWYALWALMVGWFMIGFDITVVMVANPSIKVSLDADYSKVIWVTSAYLLASTVPLLTTGRLGDRFGPKKMYLIGLTIFTVGSLWCSLSQGVTMLIGARVVQGLGASLLAPQLLLTITQIFPPQRRGMALGISSAIGGLALLVGPFAGGALVSGLSWQWIFLINVPIGICGLILAAWFIPAVPTQARQFDLLGLGLSGIGMFLVVFALQQGQSASWAPWIWIMLFSGVVFMALFVYWQAISSGEPLIPLRIFGNREFAWSSLGIVVYGLLIMALGLPTIFYAQMVCGLSPMGTALLCSPMPIAAFLVTPIVGKIVDRSNQRPVLGCAFATVAVALAWLSFEMVPDTSISHLIMPTIVLGLGLAFIRPALTATA…
cl|NONE|MMRN_RS20660|WP_020730128.1| acyl-CoA dehydrogenase family protein [Mycobacterium marinum]	MTAVESVAEFATRARKWLAANMSQIDPLSPPEAPRDDEASWQRARQLQRRLHDGGFAGICFPREYGGQGLAYEYQRAFDEESLHYEMPLILNVPTFTICCATLLDTGSESQKKRHIAAALRGEEVLVQLLSEPSGGSDLAGVLTRAERQGDRWVINGAKTWSTSAFAADYGLCLARTNWDVPKHDGLTMFLVPINHPGITLRRITQVNGSTEFCEEFLDGVDVGDDAVVGEVNNGWTVASRQLYHERRAVGMGSEFASGAGSEGGHATPVDYVALAETTGQAHSDRVREMAGRALVHRAVCEQLIDHVYRSVRDGTLPPAAGTLIRLFHAETVMCEMDTSLAIAGSGGVVGQPGEGLQTGLRYLARQSVAIGGGTTEMARNVIGERMLNFPREFAADRG…
cl|NONE|MMRN_RS20665|WP_172607204.1| acyl-CoA/acyl-ACP dehydrogenase [Mycobacterium marinum]	MTAVDSPENILFISTTHAFLQKEASLRHVRELNAAGMSFDPKWWRRAAELGWTSLLIPEQLGGGSVSGNAVVDLAMVAEELGKTVAPGPLHPVSTVLAALVDCAQRDAHVDLIESLMSGEAVASWAVSEPGRGWDPVDPTVTATPIASGYQIQGSKHQVEAGPQSAVLLVVARCAGQVRQFLVPTDAPGVRITAQQSVDLVKQYARVDFDGVVVPESAVVGTAAETRSLINRQSQIAQVLQCAEVVGILQTVFDFTAQWALDRHTFGRPLASYQALKHKFADMKMWVEACRATTAAAVAELAAGSAEAGRCASIAKSYVGEMASQIVQSCVQMHGGIGVTWEHDLHLYLRRVMLYRSMFGTPEEHNLRVYEAQRAAT
cl|NONE|MMRN_RS20670|WP_020730126.1| hypothetical protein [Mycobacterium marinum]	MAETNEPSSELPTTKANAMALAAEAEAEAAEAEALAAAARARARAAQLKREALALAEDEEYGEYEDDEYEDDEEYEDYDDYVAEDEDAESTEAEDEEPNKPLSWRDRAVKWARIARLSIVVKVAALLIVFGFAGLSAYFVWNHGQVTQRQERAEAFTDGAKTGVVNMTSLDFNKAKEDVQRVIDSSTGEFKEEFQSRAADFTKVVEQSKVVTEGTVHAAAVESMEGHTAVVLISATSHVTNGGDGKQEPRIWRLRVTVTEEDGQYKMSKVEFVP
cl|NONE|MMRN_RS20675|WP_020730125.1| hypothetical protein [Mycobacterium marinum]	MTDDVRNLDSAETTQFYAADETAAIDPDALELEDPDDTGEASDADSPEASGKRDLWRIKVNLRPVSIILVVLVMISGGIAAWLYVKTYRPDQQVDPAVARQAVSAASDGTVALLSYSPDTLDDDFAAAKSHLSGDFLAYYEQFTEQFVAPAAKQKALKTSAQVVRAAVSELHPGSAEVLLFVDQSTSSKDHPDPTMMPISVLVSMAQIDGKWLITKFTPV
cl|NONE|MMRN_RS20685|WP_020730124.1| cytochrome P450 [Mycobacterium marinum]	MTLRTDADGQPVTLDLTGETSPYPFFEYMRRTDPVWHGALMDHGQMPEELRPNDEWVLFGYDGVFQAFRDDRIFTSAGYDKTIGLVMGHTILAMGGREHHDHRSLVAKAFRATALERWEPSVIGPVCDQLIDEIRADGHADLVKALTFEFPTRIISTLLGLPREDLDLFRRLSFDLISIPTDIVAGFNAATELHGYFLDQVEQRRRKLTDDIIGDLVAAEIDGEKLDDEAIIAFLRLLLPAGLETTYRSSGNLLYLLLTHPEQLAMVQRDRSLIPIAIEEGLRFETPLTMVMRTTTEEVDIGGKTIPPDAQIDLCMGSANRDESRWPDPNRFDIRRTRHAHIAFAGGIHMCLGMHLARLETRVMLNSLFDRVTTLAFAPDDGTGVQSRIIGLTFRSPNK…
cl|NONE|MMRN_RS20690|WP_020730123.1| Zn-dependent alcohol dehydrogenase [Mycobacterium marinum]	MRSRAAILHGVGGPWSVEEFELDAPRTGEVLVEMSAAGLCHTDDHILKGDMSAPNEVLRSRGLPTMFPTIGGHEGSGIVREIGPGVTDFAPGDHVVMSFVAVCGQCRWCASGMEYLCDAGIGTLAPGMPTDGTFRHHTADGTPLGHLAKVGAFAEHTVVSRDSLVKIDPDLPLAPSALLSCAIPTGYGSAANRANVRGGDTVVVLGAGGIGTGAIQGARINGAAQIVAVDPVEFKQKSSHLFGATHRAGSISEAMALVRELTHGVMADSVLVSPSLITADDVRDALRLTRKGGTCVLAGMTSQLTRSVNIDLQEFILMNKTLAGTIFGSCNPRADIARLAGLYQSGQLLLDEMITRHYRLDDINAAYTDLLNGDIVRGIIDFTI
cl|NONE|MMRN_RS20695|WP_020730122.1| SDR family NAD(P)-dependent oxidoreductase [Mycobacterium marinum]	MTGKTIVITGASDGIGAAAARRLTQNGEKVVVVGRSESKTTAVAAQLRADYFVADFADLSQVRALADKVRSEYPRIDVLANNAGAMCHEIQFTADGYEKTYQVNYLSPFLLTTLLLDVLVQSRATVVNTTSSSQRLLPKVTLAELENTAQRRPSVAYALTKLAIVLFTRELHRRYHAKGLSAATFHPGYVDSNFGEASGSRALAFMKYHVPLVTRFTSTAEQGAEQLVWLASSAAGTDWTSGEYYSRHKIAKANRAAYDPRLASELWDRTLATLR
cl|NONE|MMRN_RS20700|WP_036456544.1| cytochrome P450 [Mycobacterium marinum]	MDEAALLADPLAYTDETRLHAALTRLRAQAPVALVDVPNYRRFWAITRHADVMDIERDNTLFTNWPRPVLATVAGDELQAAAGVRTLIHLDDPQHRVARAIGADWFRPKAMRALKVRVDELAKNYVDAMMAAGPECDFVQQIAVNYPLCVIMSLLGLPEADFPRMLKLTQELFGSDDSEFKRGSTSEDQLPALLDMFGYFNAVTTARREHPTEDLASAIANARIDGEPLSDIDTVSYYLIVATAGHDTTSATISGGLHALIEHPDQLARLQADPALIPLATEEMIRWVTPVKQFMRTASRDTVVRGIPIAAGESVLLSYVSANRDEEVFDQPFRFDIGREPNKHVAFGYGVHFCMGAALARMEVGSFFTELLPRLKSIELSGDPQFTATTFVGGLKHLP…
cl|NONE|MMRN_RS20705|WP_020730120.1| acetyl-CoA carboxylase carboxyltransferase subunit [Mycobacterium marinum]	MTKAQDWDETLDDLDRRRGRARSMGGPERLDRHHGQGKLDARARVQRLLDPGTFRELGTLVGGEIAADAIITGAGQINGVPVLVGAEDFTTLAGTIAPGSNSKRYRIAELAVRDKIPLVMLLEGAGFRPTGVHYGRTPTDLLAQARCSGRVPTITAVLGPSAGHGALVAPVCDFTVMTRQSAIFTAGPPVVKESTGEDISKEDLGGPDIALASGVIHNVADDDAAALDMIRRYLSYFPPSAWSYPPSLPASGTTARRSTPELLDIVSRDNRRVYDMRAVLDVVFDSTEWFEVQPQFGKAIICALAHLGGHPVAVVANQPRVLAGSIDADAADKAAHFIMVADSFHLPIVFLADNPGMLPGSRSERAGVLRSGARMFAAQTAATTLKLHVTLRKAYGFGS…
cl|NONE|MMRN_RS20710|WP_020730119.1| carboxymuconolactone decarboxylase family protein [Mycobacterium marinum]	MAPMEMPNQDQVQALDPVFGKMAVELGQHAWSLPQLTMREKSFVFLAADLCTANLGFPLLTHVQMAGFNGVTPAECAAGIRHLAPYVGYPTAAVALQQLRQQGPMGEEPAQAVEPQPLPGHIGEALGTLDKDFARFVTGQFHQRWAGDQSLTPRERALSCLAADVLNQTLDESFAMHVELALAAGAGPAQLKAVLLLVAEYGIPKAWRAYRALDALTA
cl|NONE|MMRN_RS20720|WP_036456217.1| SDR family NAD(P)-dependent oxidoreductase [Mycobacterium marinum]	MSCTRQHVVVTGASSGIGRSTALRLASAGWHVYAGVRRVADGEALQAASSGGRLSPLLMDVTVAEQIYAAVGMVGEHIGAAGLDGLVDNAGIGVASPVEMVPLDALRQQLEVNVVGQIAVTQAFLPLLRRAAGRIVVIASIGDRFTPPFGGPLAASKAAIATLADALRQEVAPWGIKVVMIEPASINSGAADKLERDAKKTIDEFGADGARLYRDAYLGMVKAALSRERRGSPPTVVADLVLKVLTMARPHARNVVGKDARMLATVSRWLPTPALDALRRKVFGLPKPGSLAISRSA
cl|NONE|MMRN_RS20725|WP_020730117.1| TIGR03857 family LLM class F420-dependent oxidoreductase [Mycobacterium marinum]	MSDRTLNELGYYLLAGAGGEGPATLMDEARRGEELGLGTAFVSERWNVKEASSLVGAACAVTSRMQIATAATNHNTRHPLVTASWATTMHRLSGGRFTLGIGRGIAAIYGAFGIPAVTTAQMEDWAQVMRRLWKGEMIFDHDGPMGRYPVLFLDPDFNEDIRLALVALGPKSLALGGRVFDDVILHTYFTPETLQRCVSIVKTAADRAGRDPASVRVWSCFATVGDHLPEQLRLKKTVARLATYLQGYGDLLVHTNNWDPAVLQRFREDPVVTSVRGGIDHKATAEQIEHIATLLPDEWLEPSATGSAQQCVDRIRAEFGYGADAVIMHGATPDELEPVVAAYRQKAQ
cl|NONE|MMRN_RS20730|WP_020730116.1| ester cyclase [Mycobacterium marinum]	MTGPARSAREVVELYNLVVWNECNLELAGELLADNVIRHEVGATHTLTNAQAVQRVADVWRLFDSLHFALRVVIAGQDGEHVAIVYDSTMTTGDGLQTNVASIEVFRVVAGRITEVWNCGYQQGVWN
cl|NONE|MMRN_RS20735|WP_020730115.1| hypothetical protein [Mycobacterium marinum]	MARRGPAEPGAALAALVGGTGSHPAGRIDGAPAAPKPLLVDRGASGAGLGLQLRSPVASLQCRSGRLLREAAEATVSR
cl|NONE|MMRN_RS20740|WP_020730114.1| PaaI family thioesterase [Mycobacterium marinum]	MTDTAPGVRGGFPEVKPLDGPPELGRFVAAMRRLQDLTVSINPDGSTWAAAAEQVDAVCASLEGHQVPELSAPAGRVIDLPGLGHPLLPPWTVTGSGVDGVTMTGHFTRSHVGGNSAVHGGMIPLCYDWLCGMVVSTAGIPPTRTAYLHVDYRNITPIEQTLTARGRITKTEGRKIFIAATMTSAEGTLLSEADALMVRLLPHQP
cl|NONE|MMRN_RS20970|WP_011741592.1| ABC transporter permease [Mycobacterium marinum]	MTAVAAGSRWRGVRHKLDGWVAGWNQIGTQTKFFGRTLRSIHYMLIHYRVELIRLIAQMGLGAGALMVIGGTVAIVGFLTVTTGALVAVQGYSDFSELGVEALTGFASAFFNVRLIAPATTAIALSATIGAGATAQLGAMRINDEIDALEVMGIRTIAFLAASRVVAGLLVVIPLYCVGVLASFWAARFGTTVLYSQATGVYDHYFRTFLNPTDLVWSFVQCIALSLVIMLVHTYYGYTARGGPAGVGEAVGRAVRTSLIFSAFVLVMISLAVYGQSGNFNLAG
cl|NONE|MMRN_RS22095|WP_020729902.1| 3'(2'),5'-bisphosphate nucleotidase CysQ [Mycobacterium marinum]	MYEAVSTTLADKHLEQVTAIAVEAGKLTLKYRQNPEVTEKGDHGDDTSPVTEADLAANSYITNHLAALDPDIPIISEETKSADYETRQHWHRFWLVDPLDGTKEFIKGSDEFTVNIALVENQEPILGAIYVPAKQLLYYAAKGHGSWRVKDNGTPVQIFSSVPDLSNGLTIVESRSHPSAALENYLKDFPIRKRISAGSSLKFCVVAEGIADIYPRLNPTMEWDVAAGDCIYRNSTHSGQRTSSLTYNKPTLKNDSFVIGLK
cl|NONE|MMRN_RS22100|WP_020729901.1| adenylyl-sulfate kinase [Mycobacterium marinum]	MNSNITWHSHSVTRVERERLNGHRGCVIWFTGLSASGKSTIANLVDQKLCEREVRTYLLDGDNVRYGLNASPDTLQQRHGREFASRFGLGFSAEDREENIRRIGAVAKLFSEAGVVALTAFISPYRRDRDGVRATLADGDFLEIFIDTPIEICEQRDPKGLYKKVRAGEIKGFTGIDDPYEAPVAPELRLEGGMKDAETLADEVISYLEKVGVIPALARCGTAREGSVEVQQVS
cl|NONE|MMRN_RS22105|WP_020729900.1| sulfotransferase domain-containing protein [Mycobacterium marinum]	MNVRSREIDFLVSDIQKGNFAVMKQLLAPTRVLRDYLSNSLVWEDFLAQGGFVEGDIVVADPFKAGTTWTQRILQQILHNGEEKETGLSDSSPWLDSSWGDHAEMLRVLKQQRETGMRRVMKSHLPADALPIAPEARYVFVGRNGKDLGISFHNYLYNFSEQTMSAINRVHAQWSENSAPLVIPSDMRTFFDLWLDNDGYDCCDLLDIMKSWWDLRDEPNVLLVHYQDLKKDLPGQIARIASFLSIDPASLRMDAIVEHSSFDYMSGRAEKMAPFGGEHMSSAKAFFHKGPKRDHRTELTPEQIERFDRIALEKLGSECAHWLETGETP
cl|NONE|MMRN_RS27360|WP_020730965.1| enoyl-CoA hydratase/isomerase family protein [Mycobacterium marinum]	MPPTWTCVPPPPVETLDAGLAEWPPLEQPTSADAQPMVPIAAAITRFTGFPSIMRRPGGAVMGVSTERPGCYRSQLFGSTAVVVECVTVIEIQTVDAVQVLTLSSGRVNALDVELLTELTDALRELGSSPGGALVLTGAGRVFSAGVDLNRVVQGGTSYTDRLIPALSDAFDAMFGYPGPTVAAINGAAIAGGCVLACACDRRLIGAKAAIGASEVLVGVAFPVVALEVMRYACGDRAEEVLLGGRSYRGIEAVSRGLAHEVVAEDLLGVATAQASELGDIPADAYRHTKAQLRAPAQARMRDGGDIDREVRQIWGSAQAQQRIAGYLERLRRR
cl|NONE|MMRN_RS27725|WP_020731029.1| hypothetical protein [Mycobacterium marinum]	MADRPARVDDVHRIAASMPHVKRLEGPKGNPIYQVGGKSFVFFRTPQPDAADPDRGERYTDVIMLWVESESDKFALIQDPGSPFFSTAHFDGHLSVLVRASRLAEIGTTELAELIQDAWLSRASKKRAETWLAAQSAQKT

## Sheet: Mm_Ms_intersect_seq
Supplemental Table S1: Proteins present in M. shottsii and M. marinum strains but absent in M. ulcerans ecovars (See Fig. 5B)
cl|2076794879|TM48_00338|QYL26264.1| Formate dehydrogenase subunit alpha precursor [Mycobacterium shottsii]	MSRNKDVGKLIQSWPIYRQLTGADPLGRGQAAQSKRSAQLQPRTASADEVAHSVCPFCAVGCAQKVYVKDGKVVQIEGNPDSPISRGRLCPKGSASKQLVTGAQRETTVRYRAPYATEWQDLDLETAMDMVADRVLDARSKGWQDFDADRHTLRRTLGIASLGGATLENEENYLIKKLFTALGALQIENQARI
cl|2076795204|TM48_00705|QYL26589.1| Ferredoxin [Mycobacterium shottsii]	MTYTIAEPCVDIKDKACIEECPVDCIYEGARMLYIHPDECVDCGACEPVCPVEAIYYEDDVPEQWSQYTQINADFFAELGSPGGAAKVGMTENDPQVVKDLPPQGEED
cl|2076795901|TM48_01492|QYL27286.1| Aromatic amino acid transport protein AroP [Mycobacterium shottsii]	MPPLDTAATARLTREDRGYHKSLKNRQLQMIALGGAIGTGLFLGAGGRLASAEPSLFLVYGICGFFVFLILRALGELVLHRPSSGSFVSYAREFFGEKVAFVAGWMYFLNWAMTGVVDTTAIAHYCHYWKALQFVPQWTLALVALVSVLLMNLISVKLFGELEFWAALIKVIALVIFVIIGSIFLAGRYHVDGQETGLGLWRSHGGFLPTGLVPLVLVTSGVVFAYAAIELVGTAAGEAADPEKIMPRAINSVVFRIGLFYIGSTVLLALLLPYTAYREHVSPFVTFFSKVGIEGAGSVMNLVVLTAALSSLNAGLYSTGRILRSMAINGSGPKFTAPMSKNGVPYGGILLTAGIGTLGIVLNAVKPSQAFEIVLHIAATGVIAAWATIVACQLRFHRL…
cl|2076795946|TM48_01539|QYL27331.1| Fatty acid metabolism regulator protein [Mycobacterium shottsii]	MRNRPYKIASLCIYVPEAWLADIDSGRRSQPSARSSVRTTASNGPQRGDSKEYRSTNAPKSATFRKVPTQDRSKDTVKRILDAARMLLEERGYDGTSTNRIAAAAGISPGSLYQYFANKDAILHAVVAEYTQQLLDQVTGNLASLVRSEHDVPLSAAIEAQVDAMLERPQILRVISGQLPGRTSADVLRPLRELMTETIKGYAIAPPDQSIDMDVDAATWIIVQLLGSIIRYVVEEPPIAKDVFVAEMTRFVLSSPVAWRCSARPAAVPTA
cl|2076796048|TM48_01651|QYL27433.1| hypothetical protein [Mycobacterium shottsii]	MPHTTPAPPILNTPIGTATNVAAPLLAQPLDIIEIILAILINLIAITFFLVFAIIAYAIIFAILLIPILIALAFSVVVFAFYIAIAIIIVTPPLLAALLPVALVTSLIGIPIALATTLPIALPVGIGQYLADQTRLETESVDQRQETAGNELAEAEDNWQPGGMPDAGLASTTTPGPTIGKVPEVASEQNAMGFAGTAVNRPVQSPAGLTILGNGESGHGSRMPMLPAA
cl|2076796097|TM48_01704|QYL27482.1| Membrane transport protein mmpL8 [Mycobacterium shottsii]	MSDGHTAPASKPPFVPRTIRRFAVLVLLLWLAYTAIVNLAVPQLEVVGKAHSVSMSPSDAESIQAIRHVGQVFGEFDSDNAVTIVLESDQKLGDEAHHFYSELMKRLKADPRHVAHIQDFWGDPLTAAGSQSADDKAAYVVVYIVGKNETEAYASVHAVRHIVDNTPAPPGLKAYVTGPSALNADQAEAGDKSIAKVTAITSVVIAVMLLFIYRSVVTAFLVLIMVGIDLGAIRGTIAFLANHNIFNLSTFATNLLVLLAIAASTDYAIFMLGRYHEARYAGEDRETAFYTMFHGTVHVILGSGLTIAGAMYCLSFARLPYFQTLAAPCAIGMLVAVFAALTLGPAVMAVGSAFKLFDPKRRVNTRRWRRVGTAIVRWPGPVLAATCLVASIGLLALPS…
cl|2076796407|TM48_02048|QYL27792.1| putative PPE family protein PPE42 [Mycobacterium shottsii]	MTSFAMLPPEVNSLRMFTGAGSAPMLNAATAWDSMASELGVAASSFSSVTSGLAGDAWQGAASAAMTAAASSYAKLLGAASTRAAAAATQAKAVAGVFEDARAAMVHPLAVAANRSAFLKLVQSNWLGLNAPAIMATEGHYEQMWAQDVATMAGYHAGVSSAAAALPGGLQQLLKTLPNLGIGNIGNANIGNGNSGVGNTPITPGIAGNYNIGGGNNGNFNFGFGNKGDGNIGFGNGGPANLSRLNPFALQPAPGNNNVGMGNTGNNNFGLGNLGDGNYSNNNIGLGLLGSNLVGVGGAYYDTAAGQFHFDGLNTGSGNIGIGNSGNNNIGFFNSGDGNIGAFSSGTNSVLPGHLNSFGVGNSGIGNFGVGNAGAGNFGAGNSGLLNTGVGNAGSIDTG…
cl|2076796448|TM48_02091|QYL27833.1| ABC transporter ATP-binding/permease protein [Mycobacterium shottsii]	MTRAQRPVLTVRSGPSQRSFAAGPDVIVGSDLRADLRVAHPLIDRAHLLLRFEQGSWVAIDNNSQSGIYVDGRRVPLIDIRDGLAMNLGRPDGPRITFEVGHHQGVIGLLPPPETMPGVDPADRPPSGGPPPWGPGYRPGPPSYPSRPSWPSPPPDRPPDPVASAQLTSAIPLLPPPAHPGAHTTASHYPDRTVDVLGADSGLAPALADTISIGRAASNDIVVSDVLASRHHAFLTPTRIGTEIRDAHSINGTFVNGIRVGSAILSDGDIVTIGNIDLAFTGGTLARHTQVATRAGGLEVNAVNFSINGNGLLENISLTARPGTLTAVIGGSGAGKTTLSRLIAGYTSPSSGTVTFEGHNIHADYASLRSRIGMVPQDDVVHRKLTVNQALGYAAELRL…
cl|2076796725|TM48_02407|QYL28110.1| Calcium-transporting ATPase [Mycobacterium shottsii]	MADVLPPGLSTAQASERLAHDGANRLPAAKRPSVGRRLIGELTHFFALLLWAAAVLALLADLPELSIAIVAVIVLNGVFALIQQARADRAADRLQQMLPTRITVWRDGRRQVIEAEDVVVDDIALLESGDRVPADAVVLTENRLLVDSSMLTGESEAGGVASGEPLFAGTFVVEGDTCARVTAIGQHTRLAGIARLTTSTTKPDTPLTRGLRGVVRLTATIAVSVGAIFLLVSVLVGNPTQQAFVFAIGVTVDLVPEALLPTVTLSLAWGSEQMAKRQILVRNLEAVETLGSTTFICTDKTGTLTRNQMTVVQAWTPAGSLSVEGAGYGPTAQLAWSSSGAVDPVRELALAAQRCSTGYAEEVDGRWRAHGDPMEAALDTLARRVGIHTADDRRTSSVA…
cl|2076796750|TM48_02437|QYL28135.1| Deazaflavin-dependent nitroreductase [Mycobacterium shottsii]	MTRGIPDAETIKAFNSNIVDEFRANGGKVGGPFAGSDLLLLTTTGAKSGRPRLAPLVYLRIDGKMFIVGSFAGADVDPAWVHNLRSDARAHVEVGTDAFDVIARELPPAERDEFFLKVAAAAGFGDYQAKTSRVIPLFELQRA
cl|2076797285|TM48_03024|QYL28670.1| Haloalkane dehalogenase [Mycobacterium shottsii]	MGRQFTPDFTPDPKLYPFASRWFDSSRGRLHYIDEGDGPPILLCHGNPTWSFLYRHIIVALRDHFRCIAPDYLGFGLSEHPGTFGYKVDEHAQVVGEFVDHLGLDNYLTMGQDWGGPISMAVAVERAERVRGIVLGNTWSWPADTLTMKAFSTVMSSLPMQYAILHHNFFVERLIPAGTTHRPSSAVMEHYRGVQPTASARVGVAEMPKQILAARPLLARLASEVPAQLGTKPALLVWGMKDFAFRPEPMLARMRAVFADHVLVELPQAKHFIQEDAPDEIAAAIIARFG
cl|2076797397|TM48_03158|QYL28782.1| putative metal-dependent hydrolase [Mycobacterium shottsii]	MTDLIVRKMRFTFADHYVPFLWNEKNPAFSSMANAVSFLAIAFEKMVVSMISEAKPMITDPAIAEEADAFVRQEGQHSMAHRQHARGLIKSYPALKETLDEVIAAFDDLTASKPLKYRLAYTADLEATFTPAFKLMLDHDDTLFAPGDDRVASLFLWHFVEEVEHRSSALIIYDAVVDDPWYRMRVAPSIFKHVWSVLQIACHGFNKHVPVEELKVDALSMFGMQRQKKALMQRLPFFDVADDGPLGNAFGHLPWREQLIAMFGVVRSQIPGHNPAHENLPALADEWFKRYAAGYDVTQWYTAPVQQLARDR
cl|2076797398|TM48_03159|QYL28783.1| hypothetical protein [Mycobacterium shottsii]	MFDLCAPTFAGLAARLGFSCDDAGGLIELRNPFSLANWTLPVLEVTMIAGAVLTLVYAIVRLRRHNDPTNLVLWLGAISYLVIIEPPLYFPAAFGISSHVDTMFAHNVFTVDFLWGRLPLYIVAVYPTMATVAYEIVRMLGVFRRYGALVGAVCVGFVHHAFYEIFDQLGPQLRWWEWTLDNPMNRPFFDSVPLPSVVVFAALWPMSLALFVQLFVGRHVDEGKTFSAVQLLWRTIAVGVLASIGTAVLPLPATIAGALSHSTTVVGFIYGAELALATVIALVVMSNQWRGLRRGYVPGVLQYANPLILGYAAAYLAVMTILWATSLPAYFAAVDGVTPNGDPIGSLWYTIACLVIATLSVTAAKTVAVPRQTSVLV
cl|2076797755|TM48_03566|QYL29140.1| Daunorubicin/doxorubicin resistance ATP-binding protein DrrA [Mycobacterium shottsii]	MRRSQSAVEVIDLVKRRGSVTAVDGISFAVPQGGVLGLLGPNGAGKTTTVRMLATLTRPTSGAAWVAGHDVCTAPESVRREIGLTCQEATLDGLLTARENINMIGSLRGIRRKELASLSDRLLDQFSIAEFADRRVDTYSGGMRRRLDVAISLLARPQVLFLDEPTAGLDPHSRIQLWEVLRTLVDDGLTLVLTTQYLEEADRLADNIVLIDKGRVIAEGSPFELKQKAGDASIVVTVSRTEDVANVAAFLRTGVKEVRVDICARRITVATHGLLDLSEVARMLHHYAAPVEDIRLARPSLDDVFVLLTGHHSSSSEGDSA
cl|2076797813|TM48_03636|QYL29198.1| hypothetical protein [Mycobacterium shottsii]	MSRPHQTGLGAAAAAWFCVSLCFAPPAYAGEVAAWNGDYILTLAANAKTGTSIAASQPEFAHRISASISSSCSAGVCTATVNNPPPPKNKSMPQSIEFTWNGSQWVREMTWKWDCLVPDGTIEYNPAKSISVYTPGDYGILTGVFHTNIYSGACKGNVDMPLSAKPVAVPVS
cl|2076797923|TM48_03763|QYL29308.1| putative PPE family protein PPE29 [Mycobacterium shottsii]	MNYGFLPPEVNSARMYSGPGSASLLAAAASWDMVAIELASAAEGYRSVISTLSGMYWWGPASAAMLAATGPFIDWLEITGALASETANRAAAAAAAYEQAYAMTVPPIVVAANRALLVALVASNIFGQNTAAIEATESEYAEMWAQDAGAMYDYAATSAMATALEPFPGPQQHTNPAGLPAQGAAVSKAAASSEEGSQSLLSQLIALVPQALQVLGIWPILPEEFTLLDAIFAMYATVGMTADAVTIPVAIIAADNNLGLLGAASENPAELAPGALGLGAKLSSSEMVAARGAANAVTVSMSRAGSIGQLSVPPSWAAPSSGPASALSVSGLTTIPGTEVAEQGAPGMPGMPVGTGKRATSVIPRYGVRLTVMARPPAAG
cl|2076798167|TM48_04042|QYL29552.1| hypothetical protein [Mycobacterium shottsii]	MANVEVSASLALGAALLAGVGYVVLQRSAQQVTEDEVGHFTLLHLSLRHGQWWLGSAAALSSFTLQAIALTMGSVVLVQSLQATALLFALPIDSWLTQHRITAREWMWAILLAGAVAVIVTAGHPTAGHARAPLSTWAVVAAVMIPALVVCVVVARVTSGALSAVLLAVSSAAALAVFTVFTKGVVALIGTGFGPLVRAPEFYAWMTVLPIGLMLQQSSLRAGSLTASLPTITVARPVIASLLGVTVLDEVLQTGDLGVFVLLVAVAVVIVATVAMARDEAAMMAPADNLNAAGQLAMP
cl|2076798329|TM48_04230|QYL29714.1| ANTAR domain protein [Mycobacterium shottsii]	MTATPKDSNPDSVPGGTTADPATVFAALSEIIYQGAQPAEMYSAICIAATLIVPGCDHASLLVRTDDRYITVGASDRLAQHVDELERKAGDGPCIDAIEEETPQIETDLTTPTQWPKFAAALLAQTPVRGAMGFRLLVDKRKGAALNLFSETPNSFDTESAGRAAVLASFASVAVNAIAHGEDAASLRRGLLSNREIGKAVGMLMLLNGFTEDEAFDLLRHHSQSLNIKLADVARTVIENRGQLPPEALETDDTVNPTVSG
cl|2076798527|TM48_04447|QYL29912.1| Putative thiazole biosynthetic enzyme [Mycobacterium shottsii]	MKGASQTAIVVGGGPNGLAAAITLAKSGLQVTVLEAAEEVGGGARSSEAIVPGLVHDHCSAIHPMAIGSEFLAGLDLDRHGLSWLLPEIDCVHPLDDGSAGVLHRSVGQTADGLGGDGRRWRALFEWTSQGFDMLAEDIMGPLLSIPGHPITLARFGAPTVLPAAVLARLFRTDQGWALFGSVAAHAFRPLHYPMTSAIGLGIITAGHRHGWPVAAGGSQSITNALVAALDELGGKIETGVRVQTASQLPPADVTMFDLAPDAVAGILGDRMPGRIALAYDKFRRGPGAFKVDFAIEGAVPWTNPQARRAGTVHLGGSYAELAAAEREVHAGRMPQRPFVLVCQQYLADAERSVGNIHPLWTYAHVPNGYTGDATAAIIAQIERFAPGFREHIVGQTVR…
cl|2076798601|TM48_04535|QYL29986.1| Acryloyl-CoA reductase (NADH) [Mycobacterium shottsii]	MQLTFDADVEAFRDEFISFLDRNLPDQAAGMERPRSCSHVPEWARRWQRLLFDNGWLIPGNPPEFGGRNASLLQQYVHLQELARRRLYRSFNPQGVGIIAESLLSFGTPEQKRRWAVPILRAEMNASLGMSEPGAGSDLASLKTRAVRYRDGEGDRFVVNGQKVWTSGAHDADVLLTFVRTDPDAPKHKGISALLIPTDTPGVVRRPFASVCDHDDVDFNEVFFTDAAVPAENLVGELNGGWRVATGSLGHERTMLWLGYANLLGELATDFNPAGVLQRDRYATLVMDTQAMRLLGSATLASAARGQEDVPAQSVLKLLGSEALQRACGDALDSAGGDGLVHPSITAPIAALNLDNHYGSWFDRYARSFAGTIAGGTSEIQRNIIAERILGLPRG
cl|2076798802|TM48_04763|QYL30187.1| putative PPE family protein PPE42 [Mycobacterium shottsii]	MNFSVMPPEINSVLMFAGAGSEPMLLAARGWSELSAELQSAAAGFASLTSGLTGQFWQGAAAQAMTGVAQAYAAHLSATAAQAGQVSAQANGVAAVFDAARAAIVHPLQVAANRTQLVSLVVSNLFGQNAPAIAAVEANYEEMLAQDVSAMSGYYTGASAAVAQLTPWELTSEGIVIPLPDHIGVLNFTPGNIGSLNLGIGNVGDLNLGSGNTGAGNLGLGNFGELNLGSGNGNSGNGDSTTPLSASFNLGSGNLGDANLGSGNLGMLNLGSGNKGDTNFGFGNIGDLNLGSGNIGSHNFGSGNSGSANLGSGNTGSANFGSGNLGDANVGWGNLGSHNLGFGNNGSNNIGIGLTGDNQIGINFGALNSGHGNIGLFNSGNDNVGFFNSGDKNIGIANS…
cl|2076798941|TM48_04916|QYL30326.1| hypothetical protein [Mycobacterium shottsii]	MAGGHLRKQMPLPVMIGLALLSAALSTAPAAHADNKRLNDGVVANVYTIQHQAGCTSELRIDPRLQLAAQWHTNDVLGNRALDGDIGSDGSTPSDRAAAAGFRGYVAETVAINPALAISGVELINQWYNNPDYLAIMRDCKYTAIGVWSENSLDRTVVVAVYGSPT
cl|2076798942|TM48_04917|QYL30327.1| hypothetical protein [Mycobacterium shottsii]	MRSWLKRSAMTGLFAVLIGAAAPSALSWATPPRTPATPGPAASCSYRLDPPRRTTLASGVAAVTSSIVATSCSGDAQPVRVTACIRADGVGTQCHAEAGWTAAELNFRPWRAGLTYIATGNGCALVGNPPVQVCTQLGPISVGL
cl|2076798943|TM48_04918|QYL30328.1| putative phospholipid ABC transporter permease protein MlaE [Mycobacterium shottsii]	MVAPVAVAKPLRAFGGFYSMALDTFVAMVHPPFAWREYIAQAWFVARVSLLPTLMLTIPYTVLLTFIENILLTEIGAADFSGTGAALGSVRQIGPIVTVLVVAGAGATAMCADLGARTIREELDALRVMGVDPIQALVVPRVLAATTVSLALSASVILVGLSGAYFFCVFIQHVSPGAFAAGLTLIIGTTDVVIALVKAALFGLSAGLIACYKGISVGGGPAGVGNAVNETVVFTFMALFAINIVATAVAIKVTL
cl|2076799015|TM48_04999|QYL30400.1| Threonine/homoserine exporter RhtA [Mycobacterium shottsii]	MASRTPLPVLMILGSCISLQLGAAIATPLLAHFGAGLTTGVRLLFAATLLMAIHRPRAFGWDRQQWRSAALFAVALAGMNGFFFAAIARIPLGVAVTIEFAGPLMLAAAFSRRPRDLGCVMAAAAAIVVLSWDGSKSAALSPDLAGVAFALVAACFWALYILAGKRITGQQTGHGALSVSMFIAAIVVLPFGIPAVPTLTGQPEKLIPLLGVAVLSSMLPYSLEFAAMRRFSAHTFGVLLSLEPVVAGLAGWILLGQTLSWVRGLAMVVVVAASIICTLSQPSPASEPSPAKERTPTRDRAQGSAVGRPLARVRNGLQKSQRREPVAGRDGVPSPAAEWLDADVSLGDSGRFGDKIARISHRANPVGGGRGEKAPIRSAAQVGPHFGATGSATNHSATD…
cl|2076799239|TM48_05261|QYL30624.1| Non-heme bromoperoxidase BPO-A2 [Mycobacterium shottsii]	MVFLHGGGQTRRSWGRVAAVVAERGWQSVTVDLRGHGESDWSPHGDYRVVSFAADIQEVLRGLPPQPVLVGASLGGFTSMLLAGELSPGIASAVVLVDIVPNMDPSGASRIHAFMVERVESGFGSLDEVADMIAAYNRHRPRPTDLEGLTTNLRRRGDRWYWHWDPRFISGSAAFPPIEVTEPHRLYAAVDTILRGGVPMLLIRGQMSDLVSQERAEEFLARFPNIEFTDVRGAGHMVAGDRNDIFAAAVLDFLSRHLDAG

## Sheet: Mm_Mu_intersect_seq
Supplemental Table S1: Proteins present in M. marinum strains and M. ulcerans ecovars, but absent in M. shottsii (See Fig. 5B)
cl|NONE|MMRN_RS00180|WP_012392041.1| betaine/proline/choline family ABC transporter ATP-binding protein [Mycobacterium marinum]	MPEAASADQPTTSDAPQSSGLRILLDGVTKRYGVRSTPAVDNVTLEIGAGEIVMLVGPSGCGKTTTMKMINRLIEPTSGRIFIGDDDVTRRNPDELRRHIGYVVQGAGLFPHLTVGDNIGIVPRLLKWDKNRVAARIDELLDLVNLDPAQYRDRFPRELSGGQQQRVGVARALAADPPVLLMDEPFGAVDPITRQRLQDELLRLQEELHKTIVFVTHDFGEAVKLGDRIAILTTGSKVVQYDTPERILAEPANDFVRGFVGAGATLMQLSLTRVRDIDLHEAVVAQAGGDPAEAVELAGSLDREHAIVLDRQNRPLRWLPLEELAKPQALAQVTRDDDLECVNLASTLNDALDEMLTSSHGVVVVTGRRNTYQGVIRVETIMEAIADIRGAANSEEPDT
cl|NONE|MMRN_RS00265|WP_020731220.1| TIGR03084 family metal-binding protein [Mycobacterium marinum]	MAGPGPIVADLEAENDDLDALVAPLAPQRWSELTPAPGWSIAHQIAHLLWTDRVALTAVTDEAGFADVLTAAAANPAGFVDEGAEELAALPLAELLSDWRLTRGRLHEALLNVADGRKLPWFGPPMSAASMATARLMETWAHGLDVADALGVTRPATDRLRSIAHLGVRTRDYAYFVNNLAPPTEQFLVELRGPGGDIWSWGPADAAQRVTGPAEDFCFLVTQRRPLSSLHLTATGEDARQWLQIAQAFAGPPGEGR
cl|NONE|MMRN_RS00320|WP_036456847.1| GntR family transcriptional regulator [Mycobacterium marinum]	MPKKYGVKEKDQVVAHLLNLILTGKLRSGDRVDRNEIAGSLGVSRVPIQEALVQLEHDGIVSTRYHRGAFVERFDQSTVLEHYELEGVLNGMASARTAANPTPRILGELDGLMRTLRAAKDARIFAELTSEYRRTINEEYAGPRLQALIRASQNLIPGAFWASYQYRREDMLPFYEDEHSAIHRRDPQAARAACSGRSELMAQTMLAELFRRQVFTPHEQACRHNGHATAAPVAPLPARPKIVVETPEATRLAF
cl|NONE|MMRN_RS00960|WP_020731321.1| hypothetical protein [Mycobacterium marinum]	MPQIVKKPDTPNSEAMLEPNGWPNVYELDLINQARDYFMAHKQLSEVHSACLKQMSEMFTKDVWSGDAAEAAHAKLSDFSSRLETVVKQLLGVYIWYGDMAALLMTVKKRICMLVIETEAEVDELEASAEENPAAPLQIMALLAEANASNTAMVVTVATALQTGLGLIPEDLFPAIDMNSPADYLPDLDPPLPPLPAPISNNIPKPIKPLLGQQEQASDSTSSDTVQPTSGSTPAATSVPTSGATAALSPLSSLSSLSSMASMASMSGAGMSGSSAADPQGPPSSEPDTSAAEPAAAPVPTGGGGAHPGGQGIRPQFLGPQIGASSPVPQADPAAAAAGASSASAAPTTSFASGGAAAGPGVRSSAPVAGTRSGRTPITPAADKSAGKAPVHARSTADG…
cl|NONE|MMRN_RS01020|WP_020731332.1| aromatic ring-hydroxylating dioxygenase subunit alpha [Mycobacterium marinum]	MSTAAGNPARTRDEDAIGVPPASPTLVPAQRYHSPAFAQLEIERMWPKVWQLACMLDHVAAPGDYFEYRCGPYSVLIVHDCDGVLRAFQNVCRHRGNSLCAGSGSGLRELKCGYHGWTWDLTGELRRVPNRKGFGSLHMPDFPLLPVRVETWEGLVFVSLDVTAMPLMDYLDPIPEDIAWCGLSDFRCYATLTVEVDANWKTIADGYSETYHIQTLHPELLRCVDDIHAPQQIWRHAGKSDQLYGVPSPRFEGTLSDQEVWDAYVYTQGALMGAAEGTPLPADERRPGQSVQDLIAARTRAFAATRGVDLEWADTDRITRLHQYNVFPNMTFLANADHLTIMCSRPQPEHFADPDKGEMVMFLMTRMPPDAPRNKPTDVRMAADQAEPGIVLTQDIRVL…
cl|NONE|MMRN_RS01025|WP_020731333.1| amidohydrolase family protein [Mycobacterium marinum]	MFDLKIVGGTVVDGTGAARYRADIGIKDGKIVDVVRRGADDPGLGGASAETIDATGQVVAPGFVDIHTHYDGQVSWDSTLEPSSGHGVTTVVTGNCGVGFAPVRPGSEDWLIRLMEGVEDIPGTALTEGITWGWESYPQYLDTIGKQKFSIDVGSQIAHGSVRAYTMGERGARNEPATAEDIAAMGRLVTEAIEAGALGFSTSRTLAHRAMDGEPVPGTFAAEDELFGLGRAMAAGGQAVFELAPQGAAGEDIVGPRRELEWMRRLAGEIDRPVSFALIQVDADPNLWREQLELSASAHAAGSRLHPQIAARPFGMMIGFQGHHAFTHRPTYRRLKADCTRDELAQRLADPAVKAAILSEDDLPIDPNVLFDGMSAFVQYSLGRLYALGDPPDYEPTRD…
cl|NONE|MMRN_RS01030|WP_020731334.1| STAS domain-containing protein [Mycobacterium marinum]	MVEQSGDPTPPTVFGIEKSRVGEAVVVTVSGELDMLTAPRLAEMLRTSLIEVPATLIVDLSKVDFLASAGMTVLVSAKAQAVAPTRFAVVADGPATSRPIRLMGIDAMLPLYDALDDALNDISDS
cl|NONE|MMRN_RS01505|WP_020731407.1| hypothetical protein [Mycobacterium marinum]	MSTINGLPAHILLNHLVVVLGPLTAILAIVCALWTPARQRFVWLTLLLAVITLIATPITADAGAWLQARLGPSPLVEKHQELGETLTYFMAVQALAVALLVVMHVRRERGRAVNTATRLTITALVIVAAAATLVATYRVGDSGAQAAWGSIASAPGPY
cl|NONE|MMRN_RS01560|WP_020731414.1| acyl-CoA dehydrogenase family protein [Mycobacterium marinum]	MWDFETDPEYQAKLDWVQEFMVNELEPLDLVALDPYDKKNPETMAVLRPLQQQVKDQGLWAAHLRPELGGQGFGQVKLALLNEILGRSRWAPSVFGCQAPDSGNAEILALFGTEDQKARYLQPLLDGEITSCYSMTEPQGGSDPGSFVTAATRDGDSWIINGEKWFSTNAKHASFFIVMAVTNPQARTYEKMSLFIVPAETPGIEIVRNVGVGTESSKHASHGYVRYHDVRVPADHVLGGEGQAFMIAQTRLGGGRIHHAMRTIALARRAFDMMCERAVSRQTRHGRLSDLQMTQEKVADSWIQIEQFRLLVLRTAWLIDKHHDYQKVRRDIAAVKVAMPQVLHDVVQRAMHLHGALGVSDEMPFVKMMVAAESLGIADGATELHKMTVARRTLRQYEP…
cl|NONE|MMRN_RS01615|WP_020731424.1| alpha/beta hydrolase [Mycobacterium marinum]	MSTLPALDGVEHRFVDLDGGITIHVADAGPADGPAVMLVHGFPENWWEWHELIGPLAADGYRVLCPDLRGAGWSSAPRSRYTKKEMADDLAGVLDRLGIASVRLVAHDWGGPVAFIMMLRYPAKVTGFFGMNTAAPWFPRDLGMVRDIWRFWYQIPIMLPVIGPRVIADPKARYFRVLTSWVGGGFTIADEDVRMYVERMRQPGHAVAGSRWYRTFQSSEALPWMRGEYADARVDVPVRWLHGTEDPVLTPQLLRGYEDRISDFEVEFVDGVGHWIVEQRPDLVLDRLRAFLRIET
cl|NONE|MMRN_RS01635|WP_038578428.1| cytochrome P450 [Mycobacterium marinum]	MNQAISDAPAVPAVKMAQATRIPKLLQGLAFATSRRRMMDWLSRRNGDVFALNVPIYGHIVVVNDPQLAKQVFTASPEDLGNIQPNLSRMFGSGSVFGLDGDDHRRRRRLLAPPFHGKSMKNYETIIEQETLRETANWPEGQLFPTLPSMMRITLNAILRAVFGADGAELDELRRIIPPWTTLGSRLASMPKPKRRYGRFSPWGRLAEYRRQYDVIIDRLIDQERSDPNFSDRTDVLALMLRSTYDDGSRMSRKDIGDELLALLAAGHETTASTLSWAFERVTRHPDLLAALVAEAGDAGQAENAGGELRQATILEVQRARTVIDFAARHVYAPQYQLGQWMIPRGQSILVNIAQMHANPDIFPDPQRFDPQRFIGGRPSTFGWIPFGGGTRRCVGAAF…
cl|NONE|MMRN_RS01650|WP_020731428.1| NAD-dependent epimerase/dehydratase family protein [Mycobacterium marinum]	MSAGPKLVIGANGFLGSHVTRMLIEDGAQVRVMVRPTANTRSIDDLPVTRFHGDIFDTAVVREAMQGCDDVYYCVVDARAWLRDPAPLFHTNVEGLRNVLDVAKNAGLRRFVFTSSYATVDRRHGHVATEEDRIGSRRVSSYVQSRVQAEDLVMDYVAQHGLPAVAMCVSTTYGSGDWGRTPHGAFIAGAVFGKLPFLMNGIKLEVVGVDDAARAMILAAERGRSGQRYLISERMIALKEVVRIAADEAGVAPPQRTISVPMLYALGALGSLRARLTGKDAELSLESVRMMRAEAEVDHAKAVRELGWQPRPVEESIREAARFWASMRKNTQGARTGQSE
cl|NONE|MMRN_RS01820|WP_020731451.1| thioesterase family protein [Mycobacterium marinum]	MTDSYYELIDDADPLGEKFAATDLVRGTWSASIQHGAPVSALLVRALQRCAWREDTRLSRVVVDLIGAVPADGDLWVSSRIERGGKQIELVSAELAAPGPDGRPRAVARASGWRLAQLDTQELRHAAEQPPRPLAEARNRKLAPMSWDRNYVHSLDWRWLTEPMTPGPGECWIKPTVDLVNGETMTPLERLFAVADCANGIGSKLDITKWTFLNTDLAVHVFRIPAGDWIGIRAETSYGPDGIGTAAGTLFDQQGAVGTIAQSVLVRRRAR
cl|NONE|MMRN_RS01840|WP_020731454.1| DUF427 domain-containing protein [Mycobacterium marinum]	MSLATGHGPLSKHPAGRFCPPVPDGLVYVEPHPRRIQAFRNGRLVIDTERALMVHRRGHPLRYVFPTDEIADLPTQPETAAPGFVHVRWDAVDMWLEEGRQLVHYPPNPYHRVDCRPTTRHLHVALAGTTLVNTQDTVIVFETSLQPRLYVAPAQVRTDLLVRSQTSSYCNYKGVATYWSAVVGDMVAPDIAWSYEDPPPESVPIKGFLSFDEGAVQVTAELPAR
cl|NONE|MMRN_RS01855|WP_038581283.1| hypothetical protein [Mycobacterium marinum]	MLTPTLDLGATADGGTLRRTGADDDGLHYRVEVVAASVIDVVQAAGGWLCDRVMAGWQVRVLVPGGDDIRPLQILGATAMDLEAGLTGCAPIGHSLAVGAAAFAADERVRAKVTEALQRRWTEVALWGQGWPLGVDRAIEPVQHVLSAAALAFKREALTAAGIPYGCVVSVEQLLADTAWSG
cl|NONE|MMRN_RS01930|WP_012392391.1| MCE family protein [Mycobacterium marinum]	MTKPGKLNKVNEPPYKIAGIALFLVGLLILSLVYLQFRGDFDRKVKLTMFSERAGLVMDPGSKVTYNGVQIGRVDTISEITRDGKPAAKFVLNVYPRYLPLIPENVDAQIKATTVFGGKYVSLTTPEHPSNKKLSAHSVINASAVTTEINTLFETLTSISEKVDPVKLNLTLSAAAEALTGLGNRFGEAIANGNEILDDINPQMPQARRDIQQLAALGDVYADAAPDLFDFLNNSVPTARTINAQQHDLDAALLAAVGFGNTGADVFERGGPYLARGAADLVPSAQLLDTYSPELFCTLRNYHDVEPQAYKFLGGNGYSLNSHTTPLSALGMMLNPASLVPLLISQVGGLAAGLVGGAPNPYIYPENLPRVNAHGGPGGAPGCWQSITHDFWPAPELVM…
cl|NONE|MMRN_RS02060|WP_036457157.1| TetR/AcrR family transcriptional regulator [Mycobacterium marinum]	MPSPRERMVISAVLLIRERGARATAISDVLQHSGAPRGSAYHYFPGGRTQLLCEAVDYAGAHVAKIIGSANRSLDLLDALIDQYREQLRATDFRAGCPVAAVSVEAGEPSDRERMAPVVEHAAAVFDRWSDLIAQRFVSDGIPLDSARELAVTAMSTLEGALLLARVRRDLTPLDVVHRQLRSMLLAQLPEGNRNDHN
cl|NONE|MMRN_RS02485|WP_161965516.1| DNA polymerase domain-containing protein [Mycobacterium marinum]	MTGPVSLELAGRQVKITHPDRVVFPSQGDRPSRTKLDLVRYYLSVADGALRGVAGRPMMLKRFVKGIDVEAVFQKRAPTNRPDWVDVAELRYASGTSAQEAVIHDAAGLAWAINLGCVDLNPHPVLARDLDHPDELRIDLDPMPGVEWRRILDVAQVVREVLEDYGLTPWPKTSGSRGFHVYARIAPRWSFSQVRLAAQTVAREVERRMPGVATSRWWKEEREGVFVDFNQNAKDRTVASAYSVRATPDARVSTPLHWHEVADCDPQDFTLDTVPDRFAEMGDPWSGMDDAAGALDRLLMLAEELGPPQRAPAGAGKRSDGRRQPSMPLIEVARTKTKDEAMAALDTWRARHPAVADRLQPADVLVDGMRGPSSIWYRIRINLQHIPPEARPPQEELIA…
cl|NONE|MMRN_RS02495|WP_036457179.1| wax ester/triacylglycerol synthase family O-acyltransferase [Mycobacterium marinum]	MELMMPTDASFLFTESREHPMHVAGLQLFDPPDAAGPGFVDEIYRCLAANREGQPAFRKRPATLLGGITSLGWQYDNEIDTDYHVRRSVLPYPGRVRELLQLVSQLHSHLLDRHYPLWEMHVVDGLADGRFAIYSKFHHALLDGASALMLLQRALSDDPRDTEVRAPWNLPPQPDHAVVSSRLGSLANTAGSLMALGPSTVSLIRAALVEQQLTLPFGAPRTLFNVKVGGARRCAAQSWSLDRFRAVAKCAGVTINDVVLAMCAGALRQYLLEQNALPDAPLVALVPVSLRSQTDDSGGTMVGTVLCGLATDNTDPAKRLEMISQSMRRNKKAFSELSPLQAKALWAFNMAPLTLTAVPGFVPWTKPSFNVIVSNLPGPTKPMYWHGARLDSIYPLSIA…
cl|NONE|MMRN_RS02605|WP_020731567.1| alpha/beta hydrolase [Mycobacterium marinum]	MSEISETSGTSETDPIDPPVPIPDVPGGEAGAEGLPPLSALSLRQRLVVESSAVGDIALRTYASSLLSTTVAPAVVAHALRRLDSGGERANLNFYAELAAEHDPRKSFPAPTELPRISARPASPLAEWIARGSVDDISFTSGFRAINPNMRQHWSALTSNNVVRAQHWRHDDGPRPTLCVIHGFMGSSYLLNGLFFSLPWYYRSGYDVLLYTLPFHGKRAERFSPFSGFGFFASGLSGFAESMAQAVYDFRSIVDYLHHTGVTRIALTGISLGGYTSALVSSVENRLEAVIPNCPVVTPAKLFEQWFPASKLVRLGLCLSSISRGELDAGLAFHSPLNYLPQLPKHRRMIIAGLGDRMAPPDHAETLWEHWDRCALHWFPGSHVLHVSQLDYLRRMTAF…
cl|NONE|MMRN_RS02675|WP_012392529.1| NADP-dependent oxidoreductase [Mycobacterium marinum]	MSDLLNSQIVLRRRPSGLVQPGDTMLVTMPAPEPADGEALLRTTYVGIDAAARTWLDDQPGYLPPVRLGEVIRAAGIGEVVESRCDAYAVGDVVTTLTGFQEYVIIRDDVFSTPIPGEDDQLAIMSVYGPTGATAYFGMTDIGRPQPGETVVVSAAAGATGSIAGQIAKIAGARVVGIAGGREKCRAVVENFGFDACIDYKNDDLDAALKAHCPRRVDVYFDNVGGPILDAVLGRLAPKARVVLCGVISSYLTGEHPGPANYVNLLSKTALMQGFNALDQWGRFDEAFANLRKWEAEGRLKHRQTVYEGIDSCVDALNGLFTGANIGKTLVKLGEPSSG
cl|NONE|MMRN_RS02700|WP_020731582.1| mannitol dehydrogenase family protein [Mycobacterium marinum]	MKLTAANASALDIPVPNYDRSQIKIGIAHFGVGGFHRAHQAMYLDRLLNAGLARDWGICGIGVLPGDERMRDALRSQDHLYTLILEHPDGTREPRVIGSIVDYRYAPDEPESVIELLADPAIRIITLTITEGGYATPRSAAFELVTEALNRRRQRGHGSPTIVSCDNIVDNGKVAERAFTSYADISNPALAQWMRENTRFPNSMVDRITPVTTPELIERLDSEFGVRDAWPVAAEPFAMWVLEDDFSHGRPPLEQAGVELVDDVAPYEAMKLRLLNAGHQGLCYFAYLAGYRLVHEAAQDPLIAEFLRRYFDEEAAPTLTAIRGLTEFKNGLLPRFANAYVRDTVARLCAESSDRIPKWLLPVVRDNLRSTGPVRLSAAIVASWARYAEGIDEAGQPIE…
cl|NONE|MMRN_RS02715|WP_036456983.1| lipoprotein signal peptide [Mycobacterium marinum]	MAVRPTMVSLLRVVSVVSVLSAAVWLAAGCGTGVQVNGQTPSPPVGLRQIEFVDPHGPDGPRRLAVSLFYPAEQPSPNDRPFAMPFATELSFYPNLPPRAGGSRLPLILLSHGRGSNGLFYAWLAQALASKGYLVAALNHYRANTYDSSIVYLANKLWQRPRDLSLTADFLVQDRFWGPLIDASRIGVAGHSQGGFTSLWLGGARVNPDRYLDFQRGVHSDPAIPAYLRTELPVDAGPALDVADSRIKAVFAMAPGMVKDFGMDADGLHRLRVPTYIIVGAHDAQTPPGDNAEFAAANVPGAQLNVLPGKVGHEIFLNECNQLGREQFPEACIDDPSVDRHLLHAEISSAATTFFDTQLR
cl|NONE|MMRN_RS02720|WP_012392537.1| ferritin-like domain-containing protein [Mycobacterium marinum]	MTTRDKYTDVPTPYSWEVPSAGDARFTWEYDEGRARLLSLYQKGKDKQWDAQSRIDWGQDVDPMNAIALPDEFHPLFGSPMWNAADEARRSEMRQHFQAWQFSQFLHGEQGAMVCAAKIVEVVPDLDAKFYAATQTMDEARHVEAFSRFLQEKIGLVYPINKHLTALLDDTLRDSRWDMPYLGMQVLIEGLALAAFGVLRDMAAPESLAKQVLAYVMQDEARHVAFGRISLKDYYSALTEAEREEREEFVVDACYLMRDRFRGEEVFETLGMDVKACAEWVDTSPLMIQFRSHLFSRIVPIVKDIGLWGGKVQRAFRDMGVLDMAGSDIEALMKADEDQAEALDKAHAEMAERAIEVDQVIAAGAS
cl|NONE|MMRN_RS02725|WP_020727914.1| alpha/beta fold hydrolase [Mycobacterium marinum]	MAERVTFQSSTGPTLAGTIDVPEAAVRGWGVFAHGFTLNKDSPAAARICKQLAADGIGMLRFDALGLGDSEGGWGDGSFTVKVDDIVKACEFMTARGTPADILVGHSWGGAAVLAAARHSPGVRSVVTVAAPVDPSHVEKHYDAVVDRCLSEGSAEWMVGGRTLTLKRAFVQDVRAADLRDKIKSLRLPLLILHSPTDNTVGIGNATEIFRLARHPRSFVSLEGSDHLLTARGQAHRAARIIGAWADAYLDEP
cl|NONE|MMRN_RS02730|WP_103654089.1| alpha/beta hydrolase fold domain-containing protein [Mycobacterium marinum]	MSDAHHTDVDVVVAGAGFAGLYAAYRLRRAGHSMRIFEAGDDIGGTWYWNRYPGARVDIPSVDYMYSFDPDWSRDWQWSEKYATQPEILRYLNHVADKHDLRRDIQFGTRVTHAHWDDDAGRYRVRTDRGDEITCRYLIMATGCLSVPKDLDIDGIENFTGGLYFTSRWPHEPVDFTGKRVGVVGTGSSGIQSIPLIAAQAAQVVVFQRTPCFSIPAHNGPISPDKLAQLADDDAYRRAARYSFGGVPMERSLTPTFSVSAEERRQRYERAWQLGELLEALNLYADEMINPLANSEFAEFIRDKIRATVHDPQTAEALCPSGYPVGSKRLCLDSNYYATFNLPQVRLVDLGNQPLVGVTKTGIDTVGESFEFDAIVFATGFDAVTGALAAIDIVGRNGL…
cl|NONE|MMRN_RS02835|WP_181005704.1| hypothetical protein [Mycobacterium marinum]	MDVVLGVSMAAADVRMALVEGEDGDGLIVEEDSFDLDRNPVTSSASDQVVAAILGTREGAADAGLRLSSIGVTWTDPVQAAALRDALAWHKVENVMLVSGFLAAAALGQAVGGALSYARTAVLFIEPHTATLAVVDTADGSVSEVRQQLLAEDDDAAVAEVVAMVAAAESLPARPDGVYVVGTGVDVAMIKPALDAATSLTVSVSEEQEMALARGAALACGNAPLFAATTAALAYAQDLNDPDPLGESELGDELSPDQEPAGRRSGLLIGSGLAVVATAAVVALEVALAIDIRPTVALQPRPNENHLVAPPPQAAPPPQVAAPEPKIELPRPRVAPRAASPQLPAPAAPVQRAPEVPVLPAPTAPEPVVAVPPLVPIVVPPVRVPSGTDTFLRPSVPKV…
cl|NONE|MMRN_RS03160|WP_012392625.1| adenylate/guanylate cyclase domain-containing protein [Mycobacterium marinum]	MAHVDVESTELTAEPAGWSFSGPLLWLKSAIVDRDRQYADSLTRRRRVVAIVACTASVVSASFAVIEVLATSQWYVVSLNAVMAVVFAVIPLLYRLGELVPALALVIAANVSLVVVSWMIDSHVGIAFYFLMSVLVAALVLGIDHLMLAAAVVTFGVVINIAARVVAPFHARKMPVWATDAGFAVTTISASVVVMATIWYALNEIERAKEAIELEYERAESLLTNILPASVAARLKDPATKIIADNYDDVSILFADIAGYTERASRATAEELVKFLNRFYGECDDLVERHGLEKVKTSGDCYIVVSGVPQPKSDHLEALARFALSLSDSVGHLTDHTGETVSIRIGLAAGPVVAGVVGTSRFFYDVWGDPVNVAARMESTGFPGRIQVPQDVYERLRER…
cl|NONE|MMRN_RS03260|WP_020731669.1| NAD(P)/FAD-dependent oxidoreductase [Mycobacterium marinum]	MTPPSSESSAAGRRHHVVIIGSGFGGLSAARALKRADVDITLISKTTTHLFQPLLYQVATGILSEGDIAPTTRLILRRQKNVRVLLGEVMSIDLNAQTVTSKLMDMTTVSPYDSLIVAAGAQQSYFGNDDFAIFAPGMKTIDDALELRGRILGAFEAAEVATDHDERERRLTFVVVGAGPTGVELAGEIVQLAERTLAGAFRTITPSECRVILLDAAPVVLPPMGPKLGLKAQKKLEKMDVEIQLNAMVTAVDYKGITVKDKDGTERRIDCACKVWAAGVQASPLGKMIAEQSDGTETDRAGRVIVEPDLTVKGHPHVFVIGDLMSVPGVPGMAQGAIQGAHYATKTIKQAVKGHDDPANRKPFQYFNKGSMALISHYSAVAKVGKVEFAGFIAWLAWL…
cl|NONE|MMRN_RS03565|WP_036457019.1| MFS transporter [Mycobacterium marinum]	MTAVAAPAIHDPTASRSLFASRVTVLLAIALSAFTMRSAVTSMAPLLARVADTMGFGGTVIGVFGMLPTAMFALAGFAAPLSRRFGPERLALLSVLATAAGTAGRSMASDTSELMAFTTLALVGMGIANIVIPPLVKKYFNDRVALMSAVYLACLQLGTIMPAVAAVPLAESYGWRASLAIWALIPAVAVLPWILVLVRRGTNGTDRAARTGKTIGPIWRSPISWGLTFMFSMTSLITYAMFAWLPVIVTSAGGSEALGGAMVATFSGVGFLATLVTPRLCARAANPFPIVAASALCFLVGFAGLLWAPLTAPIVWAIFLGLGPSTFPAAITLINLRSRTETGSAALSGFTQGMGYLLASPGPLIFGILYNATGRWELSFGFLLVPLIALLAGGYHACK…
cl|NONE|MMRN_RS03920|WP_103654078.1| GMC family oxidoreductase N-terminal domain-containing protein [Mycobacterium marinum]	MSRTQAALASFGAALLPEERGGPTSAEFAERVDRYLSQLPTTSRLAVRAGLVSLAAASYLTTGRSLARLEPAQREQVLRRVAAINPDTSAALEGLKAVALLANGADTYAPDLLARAQAHDAARSDAALDITASPDSPSVVTADVVIVGSGAGGAMTARTLARAGLRTVVLEEGRRWTVREFRTTHPIDRYAGLYRGGGATIALGRPAVILPMGRAVGGTTVVNSGTCFRPPLAVQQRWRDEFGLDLADPDRLAGRLDDVEHALQVAPAPRDIMGRNGNLLLDAAASLGWQAAPIPRNAPGCAGCCQCAIGCPSNAKFGVHLNALPQACAAGARIISDARVQRVLHQGGRARGVRARRPDGTAIDVLADIVIIAAGATETPTLLRRSGLGSHPRLGRNLA…
cl|NONE|MMRN_RS03925|WP_011742115.1| hypothetical protein [Mycobacterium marinum]	MSFLLDPPLLFACGVLIERHLDEDRRDLAEAAALGVFFAGSFGLYNNVPGLGLLWRPFRARNGRDFMWNSGVFNVDTDQAQWPLHAAAGGIFATYPFFIKLGRRLGSRLATRI
cl|NONE|MMRN_RS03930|WP_020731767.1| hypothetical protein [Mycobacterium marinum]	MDEEMRSAVAPRWQGKPGRLEVWYATLSDPSTQAGLWVHYETVAPTTGDAPYAHGWATWFPPDGPPRTGRFGPAPVGPATGAAWFEAAGARAAHESLTGRAGSLSWDLSWKDAAAPLWTFPRVAWERELLPGAQVVLAPTAEFSGSLTVGDTSHPIGGWRGGVAHIYGHGNAKRWGWIHADLGHGDVLEVVTAVSHKPGLRRLAPLAFVRFRIDGKDWPASPLPSLRMRTTLGIAHWQLEGRIDGRDVLIRVDQPAERCVSLQYTDPDGGKAVCTNTERADVHVEISRTRGGNRVIERSWSVLGTGHAEVGLRDTRDAKAPAVNERR
cl|NONE|MMRN_RS04005|WP_011742129.1| (2Fe-2S)-binding protein [Mycobacterium marinum]	MDDGLGLRVNRRTFVGTSVAVGGAVAAVTAIPGSERVHQGDGHTAVVRLQINGEHREIAVDNRTSLLDMLRERAGLPGTKKGCDQGACGSCTVLVDGRRINSCLALAVMHDGAQITTIEGLTGSAGPDGRLHPLQQAFIDEDALQCGYCTPGQIMSGVACIAEGHAGSPAEIREWMSGNLCRCGAYPNIVKAVASVARDD
cl|NONE|MMRN_RS04490|WP_103653933.1| type 2 lantipeptide synthetase LanM family protein [Mycobacterium marinum]	MGDGVGDEWVDGSVAARHDRHALREWLVVHAATIDELLSTRFETLPGRKADTDAAARRLAAWCRSSTSGDWAQFESRLARDGWDFASVLARFANARHTRSLPLPAWVDDAMWSRASLCDSPGQATTTGSHESTTPCQFDTLLLPLVDEAQARLWSTTDAAATAQLSDSARAGIRRSLLQQLSDLCAPALYALFDSVRELATPDDAHAQPRPDSGVALYQRFVAEMKAAGLARLLEVKPVLWRLIATITRQWIDTTRELIERLAADLPSIRADLLAGAPETEVAGIDGGLSDPHNGGRSVRIVVFENGARVVYKPKDLRVDGALHALVGRLNRAAPPLALRAVRTIGREGYGWCEFIEHASCPDEEGLELYFRRAGAWLALLHCLAATDMHHENFIAHGD…
cl|NONE|MMRN_RS04580|WP_036457269.1| arylsulfatase [Mycobacterium marinum]	MAQWSGRVATDIRDSEPDWGPFLQPAAPAGAPNVLMIVWDDVGYGALEPFGGPIETPAMRRIADSGVRYSNFHTTALCSPTRSSLLNGRNATSNNMACITEASAGFPGFSGRVPFENGMISEVLNARGWNTYAVGKWHLTPSDESDASSWKGRWPLGRGFERFYGFLGGETNQWYPDLVYDNHTVEPPATPEQGYHLSADLADKAIRFVRDAKAVAPQKPWFMYFCPGCGHAPHHVFKDWADRYRGRFDEGYEAIRVGILANQKRMGLLPQDLELSPINPHGEPDVTGPDGRAWPALDFVRPWDSLTDDERRLFARMAEVYAGFVSYTDEQIGRLLDYLAESGQLDNTIIVVVSDNGASGEGGPNGSFNENKFFNNVPDTIEANLPRIDDLGGPSAYNH…
cl|NONE|MMRN_RS04610|WP_020731869.1| TIGR03086 family metal-binding protein [Mycobacterium marinum]	MPLENAVVLPVDPAQSFALFARPEGLRRWMAITARIEPYDAGVYRWTVTPGHTAVGAVVEADPGQRLVLSWGWEGHSDPAPGESTVTVTLSPVPDGTEIRLVHEGLTEQQAARHAEGWSHYLDRLVAAARQGDAGPDEWAAVPDPLDELSCAEATLAVVQHVLRALEPADLARQTPCSQYDVVQLADHLMRSLTIIGSAAGAQLPPRDLDAPLETQVADAGQAVLEAWRRRGVDGTVELNANQVPAAVPVGILCLELLVHAWDFAFATDRRVVVSDAVTEYVLTVASKVITPAARNSAGFAAPVAVGAFAPVLDRLIAFTGRRPVHPTGLTSPMRADPGS
cl|NONE|MMRN_RS04680|WP_038578866.1| GH92 family glycosyl hydrolase [Mycobacterium marinum]	MRSPRLLRGLAALLAVLGLLLPLIAAAPPRAYDGEPSLVANPVDYVDTLVGTGTGGEIVGEINNFPGAAVPFGMVQYSPDTTDNYAGYDYQNPRSTGFSMTHASVGCAAFGDISVLPTTTAISAQPWRGAERIAHDDSEVGVPGYYSVHFPATGVTAELTATTRTGFGRFSYPRDGRPALLRVQSGASLAGNSRSTIQLGADNTTITGWATSGGFCGKNNTYTVYFAMKFNQPFISYGAWDGYAVYAGVRGAHSRRSGAYVEFPSGAALEVQTAISYVGIDGARANLAAEGAASFDDVRTAAAREWNAALLRIAVAGRDPDELVTFYSCLYRSLLHPNTFNDADGRYLGFDGAIHTVPQGHTQYANFSDWDTYRSLAALQGLLFPSQASDMAQSLVNDA…
cl|NONE|MMRN_RS04690|WP_020731881.1| amidohydrolase family protein [Mycobacterium marinum]	MEPNELHISNVKVFDSVDGRITGPVDVTVRGPVIASIAPAGAAALSDPAIDGTGKTLLPGLIDAHWHAMFTTIPAALAQVSEFGYVVARAVVSARETLLRGFTTVRDLGGPVFGVKQAIDEGSIPGPRIYPAGGFISQSGGHGDFRLPNEVPRGVCGHLSYTEIIGAAVIADGEAEVLRGAREMLRRGASQLKLMAGGGVTSAYDPLDVAQFTEAEMRAAVEAAENWGTYVTVHAYTPRAIRAAIAAGVRCVEHGQLIDEPTAALLAEKDIWWCLQPFLDDEDAVAVPPPSVPKFKQMVAGTDTAYQLAIKHGVKIAFGTDTLFDAKLASRQGAQLAKLTRWFTPAEVLQQATIRNAELLAMSGPRNPYPGRLGVVTEGALADLILVDGDPIADISLIA…
cl|NONE|MMRN_RS04695|WP_020731882.1| class I SAM-dependent methyltransferase [Mycobacterium marinum]	MARTEDDSWEITESVGATALGVASARAAETRSQHPLISDPFAQVFLDAVGDGVWNWHSAPQLPAELLEIEPDLPLQMEAMVSYMASRTAFFDEFFLDATRAGIGQAVILAAGLDSRAWRLPWPAGTTVFELDQPRVLEFKAATLAEHGAEPACGRVAVAVDLRQDWPTVLRQAGFDPSMPSVWSAEGLMPYLPAVAQDLLFERVQGLTVRASRIAVEALGPKFLDPQVRANRSARMERIRAVMARVEPQREIPRTDELWYFEEREDVGDWFRRHDWDVTVTPSGELMAGYGRAAAAQVEDRVPTNLFVAAQRK
cl|NONE|MMRN_RS04735|WP_020731889.1| hypothetical protein [Mycobacterium marinum]	MAGKAGLGNVESSTWLAIAAWAALAVVAVALIVMYRQIQRNQQLTSEQARPYVSMLMEPHITDWHVIELVVRNFGRTAAYNVQFSFPRPPTVAEYENASDGYADVVELQLPRELPTLAPGQEWRMVWDSALDRAEIGQGVESRFEGTVTYYDRPDQPRGWRFWHRPRRQLQTQVVLDWEALPPVQRIELMTTHDLAKREKQKLELLRSVLTYFHYASKETRPDVFRSEIERINRAVAETQDRWRTRQVDQPTDVSLRWGDVENELGKHRNQQV
cl|NONE|MMRN_RS04810|WP_020731898.1| YciI family protein [Mycobacterium marinum]	MHYFALLISKERDRTPSEGAAEMAAYEAFHAQAASAIRGGDALLPAADAAQITGGPNAPVITDGPFAEGAEVAGGYYVFEAENLDEVLELARAIPAAKYGAVEVWPMAGPGLPTQPLQGSNWIALLLEPPERAVAPGTPEWEAMAAQHQQFGAAASEHIKAGAGLHPPSTATTVRVRDGQVLITDGPYVEGAEVANGYYVLSAADRDEAVKLASMIPASTVLVRELAGVSGL
cl|NONE|MMRN_RS04835|WP_099052690.1| alpha/beta fold hydrolase [Mycobacterium marinum]	MGDINAPPVLLIMGLGAQLLLWRTGFCQKLVDQGLRVIRYDNRDVGLSTKMEQPGARQPLMPQLIRSWLGRRSQTPYTLEDMADDAAALLDHLDIERAHIVGASMGGMIAQIFAARFAERTNSLAVIFSSNNRPFLPPPAPRALLAVLKGPPPGSPRDVIIDNVVRVTRITGSPGYQPTEEWIRADAAENYDRSYYPWGIPRQFSAVLGSGSLLGYNRRTVAPTVVIHGRADKLMRPFGGRAVAKAINGARMVEFDGMGHDLPRQLWDQVIGVLTSNFEQAK
cl|NONE|MMRN_RS04895|WP_020731917.1| carotenoid oxygenase family protein [Mycobacterium marinum]	MTTMRSAQPRNPYLEGFLAPVRAEVTATDLEVTGRIPDHLDGRYLRNGPNPVAEVNPATYHWFTGDGMVHGVALRDGRASWYRNRWVRSMPVCAALGESPPARLDPRAGMLGLGANTNVLSHAGRTLALVEGGVANYELTDDLDTVGTCDFDGTLPGGYTAHPHRDPQTGELHAVSYSFTRGHTVQYSVIDTQGRARRTVDIEVTGSPMMHDFSLTDKYVVIYDLPVTFDSAQVMPVKMPSWLGVPARLVMASLIGNVRVPSPIAAMMNRNPKPSNRLPYAWNPAYPARIGVMPREGGNRDVRWFDIEPCYVYHPLNAYSEHRDGAEVLILDVVRYRRMFDRDRRGPGDTTPSLDRWVINLTTGAVSTECRDDRSQEFPRINETLLGKRHRFGYTLGVD…
cl|NONE|MMRN_RS04925|WP_020731921.1| alpha/beta hydrolase [Mycobacterium marinum]	MESLTLADGRTLTYLTYGDPGGLPVIFSHGFADSAVIRNPDDDLTASLGVWMIAADQPGVGGSTPRPGRRMVDWGADMEQLADHLGLGAFAVAGHSGGSPHALSIAVRLPDRVTHGVLASPVGSLDQDGFAKLLAMRDLRYVVRLRRLRRLLKWIYHAESRKAQRDIGGYLDNMAHKDASDAPTLLCDPAQRAMFEANFIAGTQQGGEGLYEMTLALWDWGFELEDVRAHFDVFYGDADDIISPGMPRRVAERLPDATAGIWPGAGHYGFVDRTRWSEYLDALTDRAR
cl|NONE|MMRN_RS05025|WP_020731933.1| DUF2332 family protein [Mycobacterium marinum]	MQEAKSGGIQHLLHTLRSQGRFCARSGSPMYGELFELVAADVEAGGVFAPILGGHEDDPSRYATPLRLLGGLHRMVLDGRAPTLRRWYPSTDGTWNAKSAWPEIELVAANHTETLRDALDQPPQTNEVGRSAALIGGLLHIRHEFNLPVRLFEFGASAGLNLRADRYHYRYAGMTWGPIDSPVTIEDAWRGELPPALALQIVERHGYDIAPIDICGTDGEMIVLSYVWPDQHARMKRLRGAIAVARDVPAQLERKTAADGVAGLTLQDETLTVLWHSITWQYLAAQERAAIRDRVAELGAQAGPRSPFAHLTLEPARDEGGRLKFLVRLASWPSGEARVLGQCHPHGPPVNWQ
cl|NONE|MMRN_RS05160|WP_020731949.1| arylsulfatase [Mycobacterium marinum]	MTGSNGFQGKIELDIRDSEADWGPYAAPTAPENAPNILYLVWDDTGIATWDCFGGLVQMPTMSRIAERGVRLTQFHTTALCSPTRASLLTGRNATTVGMATIEEFTDGFPNCSGRIPADTALLSEVLAERGYNTYCVGKWHLTPMEESSMAATRRHWPVSRGFERFYGFMGGETDQWYPDLVYDNHPVNPPATPEDGYHLSKDLADKTIQFIRDAKVVAPDKPWFSYVCPGAGHAPHHVFKEWADKYAGKFDMGYERYREIVLENQKAMGIVPPDTELSPINPYLDVKGPSGESWPMQDTVRPWGSLNEEEKKLFSRMAEVFAGFLSYTDAQIGRILDYLEESGELDNTIIVVISDNGASGEGGPNGSVNEGKFFNGYIDTVEESMKLFDHLGGPQTYN…
cl|NONE|MMRN_RS05175|WP_020731953.1| DUF4436 domain-containing protein [Mycobacterium marinum]	MADNNAAPGAAAAPDPPANARPEPKHMSRRKHLVLDTTIIVGVIVVYIFSLVGYHWLASTPGPLPKPDVGTTDDTVVLVRFEALHTVANRLDVKVLVMPDDSMIDHRLNVLTVDTSVRFYPENELGDLQYPVGKSPAQVATTIEAHGDPGNWPFDRYTTDTIQADVLVGTGENRQYKATRVEVTGSLEGWDISVERVGDASQTSDRPDNVIVTFQRAKGPLVFDLGICLVLITLPTLALFVAIQMITRRRKFQPPFGTWYAAMLFAVVPLRNILPGSPPAGAWIDQAIVIWVLIALATAMVVYVVAWYRVSE
cl|NONE|MMRN_RS05370|WP_012392975.1| LLM class F420-dependent oxidoreductase [Mycobacterium marinum]	MTNAVSLKPELGRFGVWLGSRSITPELAGQIESLGYGAAWIGASPDADLAWVEPALEQTTSLQLATGIVNIWSAPADEVAASYQRIESAHPGRFLLGVGVGHPEHTQEYQKPYDALVAYLDDLDKAMVPDSRRVLAALGPRMLRLAAQRSAGAHPYLTTPEHTGTARQLVGNTVFLAPEHKVVLTTDAAQARAVGRKFIDFYLGLSNYVNNWLKLGFTEDDVRKPGSDRLIDALVAYGTPDQIARRLGEHLEAGADHVAIQVLRPSREDKPMAALTELSGALGLTR
cl|NONE|MMRN_RS05420|WP_036457313.1| amino acid permease [Mycobacterium marinum]	MPEDVATCQPTESTPHLHRGLSNRHIQLIAIGGAIGTGLFMGSGRTISLAGPAVIVVYAVIGFFVFFVLRAMGELLLSNLNYKSFVDCAADLLGPAAGYFMGWSYWFAWIVAGIADLVAITGYSKFWWPDVPTWAPALVTIAVMLSINMFGVSKFGETEFWFALIKVAAILCLITVGAILVITGFTSPDGDRAALANLWNDGGFFPTGFVGLASGFQIAFFAYIGVELVGAAAAEAADPSRTLPRAINAVPLRVAIFYIGALLAILSVVPWRRFASGESPFVTMFALAGLAAAASVVNFVVITSAASSANSGVFSTGRMLYGLADEGSAPGIFGRLNRRGVPAPALILTAALLLSAIPLLYAGGSVIGAFTLITTISSLLFMFVWTMIVISYLVYRRRH…
cl|NONE|MMRN_RS05600|WP_036457325.1| PucR family transcriptional regulator [Mycobacterium marinum]	MLWQGPSPRVGELIRQGAKAVLDGSQQWLDEYDRVTMAANPAIADDPVLAEATRRSIRSSLIHWAAANVSNPGAPVAPNLGPEPLSIARDMVRRGLDPFTFRIAQTVGWRLWMGVAFGLTSDPDELRELFEVTYRSISEFVEATSAGIAAQMQRERDELARGTHAERREVTALILDGAPISRQRAEVRLGYALNRTHTAAVIWSDEPDGDLNRLDRVVDAFGRAAGFARPLTVIAGAATRWVWVANAANTTLDVEQVEQAVRDVPGARIAIGAAATGIEGFRRSHLEALTTQRMVAGLNSRQRVALFADIQLIALIAQNPEATNDFIKNTLGDFESAGAELHKTVLTFVNEQCSIGRTTKVLYTHRNTLLRRLDRAQQLLPRPLDHSSVHVAVALEALQ…
cl|NONE|MMRN_RS05860|WP_011739584.1| DUF732 domain-containing protein [Mycobacterium marinum]	MRAWRYQPLTVRLLAGAAGLLTASAALAAPAEADSVDDAFINALNAAGVNYGDAGGAEALGRSVCPVLSEPGGSFNSAASKVVAGGSGMSPEMAATFTSIAISMYCPSVMANVTSGNLPLQGIPGVPAIPGVPGVPGF
cl|NONE|MMRN_RS06040|WP_036457352.1| allantoinase PuuE [Mycobacterium marinum]	MTGYPRDMTGYGRTPPDPQWPGGALIAVQFVLNYEEGAESSVLDGDSGSETFLSEIVPAQSFPNRHMSMESLYEYGSRAGVWRVLRVCEQSGVPLTIFAVAQAMQRNPEVAKVFRELGHEIACHGLRWKSYQEIDRDTERAHLSEAVRIHHELTGSSPRGWYGGRDSPHTRELVVEHGGFLYDSDSYADDLPYWVRVGASDHLVVPYTLDTNDMRFASPAGFSNGDEFFAHLRDAFDVLYAEGRAGSPKMLSVGLHCRLVGRPARTAALQRFLDHVRSHDRVWLARRVEIAEHWRAVHPAPTGR
cl|NONE|MMRN_RS06135|WP_012393107.1| phosphate signaling complex protein PhoU [Mycobacterium marinum]	MRTAYHEQLADLAARLGEMCGMAGLAMKRATQALLEADAVAADQVIADHEQIVAMRAKIEKDALALLALQQPVASELRSVFSAAQIIADTERMGALAVHIAKIAQVEYPKQVLPEEVRGCFAEMAKVAIALGDSAKQVLLTRDPKKAALLHDQDDAMDDLHRRLLGVLIDQEWKYGVATGVETALLARFYERFADHAVEVGRRVIFMVTGVLPSEDEISTY
cl|NONE|MMRN_RS06230|WP_020732104.1| RNA polymerase sigma factor SigF [Mycobacterium marinum]	MTSRTAGGSSSRPNEYADVPEMFRELATFDADSPNFQRHRDTIVERCLPLADHIARRFEGRGEPRDDLVQVARVGLVNAVVRFDVETGSDFVSFAVPTIMGEVRRHFRDNSWSVKVPRRLKELHLRLGAATADLSQRLGRAPTATELAAELEMDRAEVVEGLVAGSSYNTLSIDSGSGSEDDDARAIADTLGDMDAGLDRIEDRESLRPLLEALPERERTVLVLRFFDSMTQTQIAERVGISQMHVSRLLAKSLARLRDQLE
cl|NONE|MMRN_RS06330|WP_036457373.1| CocE/NonD family hydrolase [Mycobacterium marinum]	MPTRNPIYDRPWRRAGVVRYAAARVRAILRPPVRVSAAPPDLVVDRDVSVRMRDGVVLRVNVYRPPGSGPFPVILAAHPYGKDRLPKRRWWGWGINPQFRILRQPGQVEISSETSWEAPDPVWWLAHGYAVVNADIRGAGTSDGAGALMSDQEAEDVYDLIEWAGAAPWSSGSVGMAGVSYLAMAQFKAAALGPPSLKAICPWEGFTDAYRDMFNPGGVAEKGFSRVWQTGTKHVMRVTEDIGAQRRVHPLRDQWWQSLVPDLGRIEVPMLVCASFSDNNLHGRGSFRAFEKVGAEDKFAYTHRGGKWTTFYSPEARQAQLAFFDLYLKHLDVPKPPRVRLEVRERGDVIAETRAERQWPLENTDWRDLYLADDGVLDHEPPAAEGSVSFHTRRRAAAF…
cl|NONE|MMRN_RS06430|WP_099052692.1| tryptophan 7-halogenase [Mycobacterium marinum]	MVIGASIAGLCAARVLSDFFHRVTLIERDELPSAPHGRATVPQDRHLHMLMARGANEFENLFPGLLTDMVAAGVPMLENRPDCIYFAAAGHALGTGHTLRKEFTAYVPSRPHLEWQLRRRVLELDNVEIVRGLVIEPRFEPTTQTVCGVLVAPPDDDGAEPQFLAADLVVDAAGRGTRLPVWLSKWGYQRPAEQSMDIGINYASQQLRIPDGLIQEKVVVAGVAHDRSLGLGMLCYEDGTWVMTTFGVAGAKPPPTFGEMRALAERLLPARFNAALAQSEPIGAPMFHAFPASKWRRYDNLDRFPAGIVPFGDAVASFNPTFGQGMTMTSLQAGHLRRALQSPHGDLATQLNRATAKTTYPVWTMNAIGDISFHHGLTQSPPAWWRPAGALFDQFLGAA…
cl|NONE|MMRN_RS06870|WP_012393240.1| FKBP-type peptidyl-prolyl cis-trans isomerase [Mycobacterium marinum]	MTAKKPEIDFPGGEPPTDLVITDVVEGDGAEATSGKTVVVHYVGVAHSTGEEFDASYNRGDPLMFKLGVGQVIQGWDQGVQGMKVGGRRQLHIPAHLAYGDRGAGGVIKPGESLIFVVDLLDVR
cl|NONE|MMRN_RS06880|WP_036457408.1| nuclear transport factor 2 family protein [Mycobacterium marinum]	MQMDISTAIPSPELEALSRRYAAAVDHRDSAALIEVFTPDATMRIHRPGREPALLTGHSELAGIITIVARFPRTVHLVAQSLYVIEGQTASGEVYCTANHFSEKQGAWRNHVMYIRYLDRYLLGGDGAWRISHRTVAIDATEDRPVSITEGGA
cl|NONE|MMRN_RS06955|WP_020732215.1| TIGR03617 family F420-dependent LLM class oxidoreductase [Mycobacterium marinum]	MRVFTALYGLADAAERARELRDAGATGVATFEGPHDVFAPLTLAATVGGLDLMTNVAIAFPRNPIHLAHQAYDHQLLSGGRFILGLGTQVRAQIENRFGAAFDHPVARMTELIAALRAIFAAWNCGDRLNFRGQFYRHTLMTPTFNPGPIPFGPPPIYVGALGPRLTRAVAQHADGLLVMPFGSKRFLHANTMPAVHEGLRAGGRQADEFTIIPEIIVSAGDTEADREQAAAGTRRLLAFYGSTPAYRPVLAAHGWEDLQPELNALSKRGRWQEMGALIDDTMMHTLAACGTPADVAAHIRDRVDGISDTVCLYQAAPIGLCTLAAIIDELR
cl|NONE|MMRN_RS06985|WP_020727197.1| SDR family NAD(P)-dependent oxidoreductase [Mycobacterium marinum]	MTGALAGRAAIVTGASRGLGRAIALALAAEGAAVVVAGRTEQVWDSRLPGTIGDTVAQIEAAGGRAVAVRADLTDRDDVAALVTAARDSLGPITILVNNAAFTAPGRPPVPGAAPRAKSSRAAVGKPGWPGFVSVPLAAYRRHFETSVFAAYELMQLSCPDMIAAGAGSIINITSVASRLPGDGPYPDRSGGVLPGYGGSKAALEHLTQCAAFDLADHHIAVNALAPSKPIPTPGLSYYAREFDDTASAEEFARAAVVLASVDADLVTGRTIGHHEVLDGSFRAFGRD
cl|NONE|MMRN_RS07070|WP_020732232.1| NADH-quinone oxidoreductase subunit NuoE [Mycobacterium marinum]	MNAPQSQPVFVRLGPPPEEPNQFMVEGAPQSYPPDALARLEIEAKEIIGRYPDQRSALLPLLHLVQGEDSYLTPAGLQFCANQLGLTGAEVSAVASFYTMYRRGPTGEYLVGVCTNTLCAVMGGDAIFETLKDHLGVGNDETTSDGSVTLQHIECNAACDYAPVVMVNWEFFDNQTPESARELVDSLRSGEPIAPTRGAPLCGFRQTSRILAGLPDTRPDQGQGGAGAATLAGLRVAQDNDMQAPPAPGGQ
cl|NONE|MMRN_RS07125|WP_050674674.1| phosphotransferase family protein [Mycobacterium marinum]	MLGTEVAIDKLRALTGGASRTTWAFDAVTGHRRRSLILRTGPPDDVHAGMELEARVQAAAAAAGAPVPHVLVADDSPAALGNPFLICDEVGGETIVRRIQRQLDDAGRQRLLGECAQALAAIHRADAGDAGLVHEDPVAHWRERLDAMGESTATFEWAFRWLDAHRPAESAPVLVHGDYRMGNLIVEGSGLAAVLDWELVHVGAGYEDLAWFCVRAWRFGAPASYGAGGLGSIEDFLRAYERAGGTAVDRGAFHWWLVLATLRWGVICQYQAWRHLSGQARSVELATIGRRVCENEWDLLDLLEVP
cl|NONE|MMRN_RS07185|WP_020732249.1| alpha/beta fold hydrolase [Mycobacterium marinum]	MTTTTLAERTVTVDGKPIFFAEAGGGPTVVLLHGGGPGATGLSNYARNIDQLAQRFRLIIPDMPGYGRSGKGVDQSDPFGYLASAIRGLLDELRIPSAHLVGNSYGGAAALRLALDSPHRVDRLVLMGPGGIGTTRSAPTAGLKTLLSYYAGDGPSRAKLAHLIRNYLVYEGDSVPDELIDLRYQASIDPAVIADPPLRRPNGLRTLWRMDLTRDRRLRQLPTPTLVLWGRDDKINRPAGGPMLLNLMPNAELVMTSRTGHWMQWERAELFNQLVAEFLSQRSAFAS
cl|NONE|MMRN_RS07310|WP_020732271.1| universal stress protein [Mycobacterium marinum]	MSNQAAPAIVVGIDGSRASTHAAVWAVDEAVSRDIPVRLVYIIDPAQAPAGDRDGRQSAARAALFDVQRAVEATGQPVKIETEILWGRPLTKLLEESRTAVMVCVGSIGLNHARRGEGSVAGTLAGSALCPVAVIQSPAGAAGAPKVGEVVAEVDNGSVLRHAFEEARLRNVPLRAISSRVATGHRNEDGNRLATAQLTRRLTRWTRLYPDVRVESAIIAGHACRYMAANAKPDELYVTDSHAAQVCSVYGAGCSVLTVRSGNL
cl|NONE|MMRN_RS07345|WP_020732276.1| nitroreductase [Mycobacterium marinum]	MEVLKTAVLLACRAPSVHNSQPWRWVADRDSGSEVVAVHLFADRGRTVPATDHSGRETLISCGAVLDHLGVAMTAAGWQPSITRFPTPDDPNHLAAVDFSPIEEVTETELKRAESILQRRTDRLAFDRPRYWDLFEGVLRNTIDNDIAMLDVLTDEQRPQLVQASHLSAALRRDDLSYHAELDWWTSPFVLTDGVPPLALASDTERQRVDLSRDFPVRSHQDRRPEITSDWSKILVLSTLGDTRADVLRCGEVLSSALLECTMAGMATCTLTHLIESNESRDIVADLIGRRGQPQVVIRAGITPLIEEIPAPTPRRGLDSIFEVRQKPEKG
cl|NONE|MMRN_RS07355|WP_020732279.1| FAD-binding oxidoreductase [Mycobacterium marinum]	MRSWWGWGNVEDALTEAETHALVSRVSALLPGHDLSDHQPPDPAALALPAARVSPPESLAGICSSDPIDRAGHARGKAFRDVTRNLLGHLDHVPDLIARPRSERDVVDVLDWCTREQIPAIPYGGGSSVVGGVEPRFDQPAVTVDIGALGAVLEIDKVSRAARIQAGALGPSIEDQLRPHGLTLRHFPQSFGFSSLGGWLATRAGGHFATLYTHIDDLTESMRVVSPAGVGESRRLPGSGAGPSPDRMFLGSEGTLGIITEAWMRLQDRPRWQLTASVEFDDWAGAVTATRAIAQAGLYPANCRLLDPAEAFLNTGTAVSGGLLVLAFESADHPIDPWLDRAVEIAAGYGGTVTARRGRETRQAAAAQIGSDVSQAWRSAFLRMPYQRDALARRSVIAE…
cl|NONE|MMRN_RS07405|WP_036457434.1| ATP-binding protein [Mycobacterium marinum]	MTEDPVIRELSAAVERSPEVVELRLHLAALLADRGRHAEALGHCSAVLAKDAANAEALSLLQRCSAALAAPAEVVPAQQQQHAPDTAGFDWSKAEKQVADIIEPAFVEAPPDVVGEGDFDVVQRSQVRLADIAGMADAKQQLELSLLGPLRNPELMKAYKVSARGGLLLYGPPGCGKSYLAKAVSGELGASFYQVGIADVLHRWFGDSERSIRAVFDNARRNAPCVLFFDEVDALGHRRSALSGSAGLRTVVNSILEELDSAASSNDGVYVLGATNAPWDVDPALRRPGRFDRMIFVGLPDAEARAGIVRVHLRDRPVAGIDPRAIANRTEGFSGADLAHICDSATQIAMAESMRAGQVRPVTMADIDAAAAQIRPSTGPWFETARNVVEFANNDGTYD…
cl|NONE|MMRN_RS07445|WP_172607267.1| MspA family porin [Mycobacterium marinum]	MPISAVIRRAVVLAVCLVASISAPSAGAEPDAQPPPGAVPPDDGAVPPGTPAKITTPDGWVLALGAKDEKHVPVAPMTTAISSREYLSSGIFGASLTGPETPRGILEVGYEIGCGIDMSTSNGFVMANSGGVAPSIGAELPLGPGQPPILIPLITGQYNNVVSVGLKPGFVVVVPVVRKEFKGANPWIMISAFHLKIDGCVGQSFVRSYATLTRITDESDVVLSYVGSTKAV
cl|NONE|MMRN_RS07455|WP_020732295.1| hypothetical protein [Mycobacterium marinum]	MNFPHQFGLAQIVLAGIAVAAVVMLLSAVVGRRPKVHSGDSSGAPTRGRRLRFRPGRAVTGVSLLVVSLLMLWFATLVQTYLGLTGEVKAAHVVATQVSNSAHELNVDLTLYDDAGKAYSRHTYQLEGDMWVLQADIVELHHWVNILGMHSGYKVTRLFGERLDGVSPTQHQIFLNGGDGNFFAEMRGGKWWTKPFVRSAYGNAVIAAPGEFDVYISQDAIKARESGG
cl|NONE|MMRN_RS07460|WP_036457441.1| PadR family transcriptional regulator [Mycobacterium marinum]	MTPQPTASSFAVLGLLGVQPWTAYELVAQSKRSLHWFWPRSERHLYAELKRLVERGHAEAHVEGGRRRRTRYTITPAGRAALQAWLGTEPAPPTLEIEGLLRVMLADQGNMDDLRAAVEATARQARTLRAEGLPLVAELLATGGPFPQRLHLNERLVSFYSDFNNLLLRWCEETLADIETWQGTRDIGLTPSGRQRLVRAISEHP
cl|NONE|MMRN_RS07475|WP_020732298.1| PPE family protein [Mycobacterium marinum]	MWPPEVNSVLLLDGPGPGPMLEAAAAWDGIGTELSSAASAFGSVTSELAGQAWQGPASASMRAAAVRYVEWLGGTAAQAEQSATQARAAAVAYEAALATIVDPGLIVANRGQLLSLVFSNLFGQNAPAIAAAEAAYEQMWAQDVAAMGGYYSSASATVAALGPWAQALENLPGEFARALDNGLVLVEQQIEQAATTLATEFTQVSNTLFTTIFGAPADPPFAASQTGTFTGTPSLITRFENTALLPLKPLLSVSGLDSQIAVPGNPLLALVASDIPPLSWFIGNSPPPLLNLLLGETVQYSTYGGMSVVQITPAQPTGDYVVAIHGGAFIFPPSFLHWINYSVMAHQTGATVQVPIYPLLQEGGTAGTVVPAMAGLISNQIMQHGAANVSVIGDSAGGN…
cl|NONE|MMRN_RS07485|WP_020732300.1| pyridoxamine 5'-phosphate oxidase family protein [Mycobacterium marinum]	MRADENRVMAQRELEELSDAECFELLATGRVGRLVCQDDLGPLAVPVNYAMAGHDIVVRVEGGAKQAAMAQPMLAFEVDHVDEGQQSAWSVLVRGPGAEVDMEQIPALLREMDGHFPKPWALGIHNVWLRIVPTTITGRRLGGQRRSW
cl|NONE|MMRN_RS07535|WP_020732306.1| hypothetical protein [Mycobacterium marinum]	MGDRIDASALVLGHGDDVRRRLTRSVTVLRQMVEAGWFAGHEDTIGMEVELDLVDPLGRPRLVNDAVLQALDRTDMQHELGQFNVELNLPPHPLTGHVLRDSEQLLADVLDGSGARIESLGTRLIAVGMLPTLSADHMTAERLSTNPRYELLSRRIRTARHRPFRVHISDAPEPVEFTTDSVAPEASATSLQLHLRAHRDRFAAYFNAAQLIAGAQVAVAANSPFLLGRHAWQETRITLVEQLLDSRRPSEVKASAPARVRLGEGWISDPVDLFDHLVREYPPLFPTLEAEDPDAALEAGRAPVLHELRLHNGTVWQWNRPVYDVQGGSPQLRIENRVLPSGPTAVDMVANAAFYYGLVRAIADSDRTPWEQIPFAVAERDLHRAARDGLAAQLSWQGT…
cl|NONE|MMRN_RS07560|WP_020732310.1| cytochrome P450 [Mycobacterium marinum]	MLARFDPHDQQLRDDPYAVYATYRQADPVHWGQPFKPGDNGCWYLFRHDHVVAMLRDPRFRRKLVPADPLASGRVFGAPRGFAELSGRLLLSLDPPHHGRLRSIVAPTFTPSAIESYRMIAAKAADRLIDGLEEATAFDVIDNYAVPLSMILIAAMLGLTADELHPDLPVWVSRFGDGFDLRKEPAAIARADDAAANMLWFFETAAASHDRLRPGLISALIAAREAGQLTHEELLALCVQLMFAAHGTTVAQIGNMIADLWTRPDQLALLRAHPELMAAAVNESLRFNGSVQSTAARKPIEDVTLGGAHIRAGQPVIAFVGAANRDPKVFEEPDRFDITRARGAAVMFGAGIHYCLGARLARLECQIAVGTLMRRLPRLTLTERTQLHRHTNIVLPALL…
cl|NONE|MMRN_RS07565|WP_020732311.1| methyltransferase domain-containing protein [Mycobacterium marinum]	MIDLSTGEIVTGLSEARRTSIAALYDRKTRDCDGLNAMLASRDGLFFNHNGIDLPDGPAPMQEKDRLDWLHRSEAELVSFGLKFLGKPPSDGTVLDAGCGAGGGAIMIHQRFGCAVEGVTVSPEQARFAAATALVRGVEDQVRFRVGDMLEVDRRLGSGQIRHRYQAVWACESTEHVDDLGLMFTTFGRVLLAGGQIVVIAWCAGRGRAAESVKQRVDDQYCTNIHEPADYRRAADEAGLITCRRVDLTGLTVPYWKTRLESAHLTGTEELMHSAFAQRLMTYELFSFKTPGEP
cl|NONE|MMRN_RS07615|WP_012393411.1| LLM class F420-dependent oxidoreductase [Mycobacterium marinum]	MRVGVLTFVTDEGIGPAELGAALEERGFESLFLAEHTHIPVNNQSPYPPGGPIPRKYYRTLDPFVALTAAAVATESLVLGTGIALIPERDPIVTAKEVASLDVVSGGRFCFGVGVGWLREEVANHGVDPAVRGRVTDERLGAMIEIWTQDNAEYHGKYVDFDPICCWPKPVTKPHPPLYIGGGPASFGRIARLGAGWIAISPSPQLLAGPLEELRSLAGEDVAVTVCLSDETKVSDLEGYLPLGVERVLLGLPTEPRDQTLRYLDQMESELVQLG
cl|NONE|MMRN_RS07620|WP_036457446.1| DUF2750 domain-containing protein [Mycobacterium marinum]	MNLHLNADLQARYHRFVERVRTSGELWVLIGPEARGAWVESNHYVTEDDEPIPVHLVYSAAAYARQHATGAWAAYEPAALELEQFLAGPLQHMHQSGEMLGPDYNADLAGVEIEPIDLARALLGEEQP
cl|NONE|MMRN_RS07645|WP_036457512.1| DUF3556 domain-containing protein [Mycobacterium marinum]	MGFFKPHFPDVDPDTFLRKPLMERGRILAQSWVEYGFPSPRMVHAIYILKLIFGYALGGVIVATLTSGLPAFWHVAAWWNQPIVYQKVILWTVLLESIGVAGSWGPLAGKIKPMTGGIRFWARPGTIRLRPWKWVPFTEGDRRTLLDVALYVALLVSVAVALFSPGVPSDSLSAALPGNTSGLVNPALLIAPMVLLVLVGLRDKTIFLGARGEQYLPAMFFFAVLGFANFADMIIALKLLIVVVWVGAGASKFGKHFANVIPPMVSNSPAIAFRWLKRAHYRNFPRDLRPSRLAEVMAHAAGTTVEILAPLTLLFSTNKWLTLAAAALMVSFHLFIISTFPLAVPLEWNVLFAYATIFLFLGFPAWQGYGVTSMSSPWLLAAIVAALLFFPILGNFRPD…
cl|NONE|MMRN_RS07650|WP_020732325.1| helix-turn-helix domain-containing protein [Mycobacterium marinum]	MAERNRTDDAAVGKIAVEVVDRLSAQLAEATASIQGTLEREIVELRGDVQLLDLLHASVEGNVAAVLNAIHYDIPIERVESPTAALEYARRLAQRGVPVNALVRAYRLGHKEMLERIIDGVQEAGADPALSLDVFNRISEVTFNYIDWISQQVVAAYEAERDRWLENRSRVRNVRIAEILDGGDIDTDAMTKSIRYPLRKVHLALVLWFPDGATDGNEFERLERFLDELAEHLGTGNALFVAADRITGWGWIPLRANDAGLTERVRRFVAGHTDAPHVALGQALPGVEGFRRAHRQARNAHRVGVAVGASAPAVMAVSDEGLSAAALMGADLPDAGAWVRETLGPLSTDSDNDAVLRETLRVFLREGGSYKAAAERLHLHYNSVKYRVARAVERRGRPI…
cl|NONE|MMRN_RS07655|WP_020732326.1| CoA ester lyase [Mycobacterium marinum]	MYEQVNSYVVDPADVGSRIDPVLARSWLLVNGTHADRFQAASHSRADIVVLDIEDAVAPKDKGSARDNVVHWLGDGNADWVRINGFGTPWWADDIAILAGSSVGGVMLAMVESVDHVTETARRLPNVPIVALVETARGLERITEIASAKGTFRLAFGIGDFRRDTGFGEDATTLAYARSRFTIAAKAAGLPSAIDGPTIGSNPLKLIEASAVSVEFGMTGKICLSPEQCAVVNEGLSPSQDEIGWAKEFFAEFERDGGEIRNGSDLPRIARATKILDLARAYGIEASDFEDEPVHSPAPTDTYHY
cl|NONE|MMRN_RS07660|WP_020732327.1| HNH endonuclease [Mycobacterium marinum]	MFESLATVDPAADQAALVERIAELERVKSAAAAGQARAAAALDTARRAAESAAGVPAAQRGRGLANEIALARRDSPARGSRHLGFAKALVHEMPHTLAALECGLLSEWRATLIVRESACLDIEHRRELDAELCGDPSGLEGLGDARVAAAAKAIAYRLDPHAVVDRAAKAERERTVTIRPAPDTMTYLTALLPVAQGISVYAALRRAADTRCDGRSRGQVMADTLVERVTGRDAAVPTPIAVNLVLTDESLLGADSAPADVCGYGPIPAAVARTMVADAVADGRSRATLRRLYAHPRAGALVAMESRARLFPRGLAAFIELRDQRCRTPYCDAPIRHRDHARPWAKGGPTTADNGLGSCERCNYAKEAYGWRVETSMHETHTHTAEFTTPTGTSYRSGA…
cl|NONE|MMRN_RS07665|WP_020732328.1| DUF488 family protein [Mycobacterium marinum]	MSREARIRVARIYDDVEPDDGQRVLVDRIWPRGIRKDDPRVGIWCKGVAPSTELRQWYHHQPERFEEFAARYEAELSGSAALAELHTLAQGGAVTLVTATREVAGSHVAVLANLLKAR
cl|NONE|MMRN_RS07670|WP_020732329.1| LLM class F420-dependent oxidoreductase [Mycobacterium marinum]	MQLGLHALGIGAGADRSMIDAVASAADDAGFATLWAGEHVVMVDRHTSRYPYSEDGVIAIPPQADWLDPMIALSFAAAASSRITVATGVLLLPEHNPVVVAKQAASLDRLSGGRLTLGVGVGWSREEFAALGVPFQDRAGRTAEYVAAMRTLWRDDLASFTGEFVRFDSVRVNPKPVRDRRVPVMVGGNSDAALRRVAAWADGWYGFNLDGVGAVRERVGKLDRLCAESGRNRDELRLAVALRCPQPCDVDALAELGVDELVLVETPPEAAEAAQNWVSALAERWLSTVWVR
cl|NONE|MMRN_RS07675|WP_012393422.1| acetyltransferase [Mycobacterium marinum]	MSEADTLFPRELTDLDDEVRSVPPPPAPEVPSPYAFRLADPDADAEKIADWMRRPHLLRAWDAAWPASRWYRYLQAQLEGDYSRPYIGSLDGLDYGYLELYRAAKDLISTLYESDPYDLGIHAATAEPKFVGLGNAQLLLPHFVASVLNAEPQCRRIIFSPDYRSRGTRRFCENGGCTFLGEHDLPDRRVALYVLPRTLDDVPGLRS
cl|NONE|MMRN_RS07875|WP_036455301.1| hypothetical protein [Mycobacterium marinum]	MRLRRPLLAAFIAALVFAVGPAVAEPEDAQLPLHNEGRYVFTQQHRDNLSWWNRTWTPQLVPKGAMLEVQLPSTPVHWIPYGEPECQPSPGWDWAEISGSWYPDGPPRHQRVPVQLVGQRIVPNPNRMRESANPYELPGVYIPFDKRVLGSSTLSVFEYRLETGAPDDYWAGRGLATICLRPEPIPEDVRVLGFPPDTPPTFVLTLVVGVRQASYGGGLPPTPLPAPPEVRPMPDEPAS
cl|NONE|MMRN_RS07880|WP_020724581.1| hypothetical protein [Mycobacterium marinum]	MPGVRYEAMRVAVYAWVSIAAVLAAAVGPGLAPDVARADPPGAHTITYIAKVDAPISSGRAIYMVNDTYTATAPLSATGREFTTTTMLADPAKAGMQVSIPWPYSGNVHCEIDVDNHIVAQVDQFVASTPGNGDPNSYGVVSCGAGSLPVPLWWAKICDAWWCTDTSLPSNARDQARADVTRDSDLGRSPSWPPPDPNEPAT
cl|NONE|MMRN_RS07890|WP_036455772.1| Crp/Fnr family transcriptional regulator [Mycobacterium marinum]	MSERRGSGFREAVTLFTGGAQPSESQVRHAAWVARCVGRGAAAPLHPNDLTALAGTLSQHQFTSGAVLFNLGQDPTGVWIVRQGQIELAVGAGRRRAVVDVLRGGDVDGDIPLLLEMPMAYTARALEDSTCLYLDRANFESLLAGHPNIARRWLSSVAQRVSAGQARLIALLGRPLPAQVAQLLLDESSEGSVQLAQRTLSAMLGVQRPSLNKILKGFERDGLIAVGYAEISIVDVNGLSARAR
cl|NONE|MMRN_RS07895|WP_020728106.1| hypothetical protein [Mycobacterium marinum]	MGGGAGVLASLVMAMFAMLAGATLLHSGFFTPLYRIAATFVGPDAMVQSMRAATAGQLFTFIAAPAVLGALVHMMVGAGYGAVFGLIVDRARLRGVALVGAALVWGLAVFAVSTWIALPVSAALFGGGDPVRNMAAAAGYGPFAVQHLIYGAALGLLLLLLKPANR
cl|NONE|MMRN_RS07900|WP_036455305.1| ATP-dependent DNA ligase [Mycobacterium marinum]	MLLIDIASTSLNVGGTSSRLAKVERIADLLRAAAPDPDLVAIVVAWLSGELRQRQIGVGWAALRSLPAAAGSPALTVTGTDAAFSEIGAVSGKGSAAHRRELITRLFAAATETEQAFLVRLLSGELRQGALAGIMVDAVARAAEVPATAVQRAAMLGGDLPTVAAACLAAGSSGAASALDSFTLRAGRPIGPMLAQSAGSITDALERHGGATIFEAKLDGARVQIHRTGDEVTVYTRSLDDVTARLPEVVQATLALPVSDLVADGEAIALQPDGRPHRFQVTASRFGRSVNVAAAQAKQPLSVFFFDILHRDGRDLLDAPTTDRLAALDAVVPARHRVDRLTTADAAAATDFLQATLAAGHEGVMAKSPTAPYLAGRRGAGWLKVKPVHTLDLVVLAVE…
cl|NONE|MMRN_RS07905|WP_020728108.1| SDR family NAD(P)-dependent oxidoreductase [Mycobacterium marinum]	MEISGKKAVVIGGASGMGRATAELLAKRGADVAILDREGSDGKSVAEAIGAAFYPVDVTDFAGTEEILQTAVDRLGGLHVIVTTAGGGIAKRTLTKSGPHDLESFRSVVDLNLIATFNISRLAAAHMADNEPEDDERGVIINTASIAAFEGQIGQVAYTAAKAGIAGMCLTMARDLGSMGIRVLAIAPSLFLTGLTAMVPDEMAAQLVKDAAFPKRMGRPEEYAKLVAAIVDNPMLNGQCLRLDAGQRFAPK
cl|NONE|MMRN_RS07910|WP_020728109.1| acyl-CoA dehydrogenase [Mycobacterium marinum]	MGIALTDDHRELAEVARAFLTSQKARWAARSLLDSPDESRPPFWQDMVELGWLGLHIDERHGGSGYGLPELVVVVEELGRAVAPGPFVPTVIASAVLAKKGSDEQQTRLLPGLIDGTVTAGIGLDGNVRVENGVASGDAGIVLGAGLAELLLVAAGDDVLVLDRGRSGVSVEVPDNFDPTRRSGRVRLHEVKVSAQDLLPGARAAALARARTVLAAEAVGGAADCVDAAVAYAKVRQQFGRTIATFQAVKHHCANMLVAAESGIAAVWDAARAATEDEEQFQLIAAVAALLAFPAYARNAELNIQVHGGIGFTWEHDAHLHLRRALVDAALLGAEAPARDVFERTAAGATRENSLDLPAEAEELRTRIRADAVEIAALDKAAQLDRLIETGYVMPHWPK…
cl|NONE|MMRN_RS07915|WP_020728110.1| helix-turn-helix transcriptional regulator [Mycobacterium marinum]	MSTYSQFCPVAKAMELLDERWTLLVVRELLLGSTHFNDLRRGVPKMSPALLSKRLKSLTKAGVVERSDIEGRTSYSLTTCGRELATVVDALGEWGIRWIPELGDEDLDPHLLMWDIRRTVPIDAWPRARTVLAFRLAGVAPKAARWWLLVSEGEADVCDFDPGYQVAATVETSLLTLTQLWRGDQSWSRAMLNGGVRIDGPAQVRRSVPTWLGQSRLAAVPRPA
cl|NONE|MMRN_RS07920|WP_020728111.1| class I SAM-dependent methyltransferase [Mycobacterium marinum]	MTTLARTEPTDRGYESKHRALWALGDYPAVATDLVSPLGPILLEATRISAGDRVLDVAAGSGNVAIPAALAGADVIASDLCPNLLEYGRGLAAARGASLRWVEANAQALPFDTDEFDAVVSCVGVMFAPYHQPCADELVRVCRPGGVIGLISWTPGGFIGEMFTTMKPYLAPPLPGAQPAPLWGTEGHVRELFADRVTDFAVRRGALLVDEFADGASFRDYFKANYGPTIAAYRAIAAEPDRVAALDAELAALGDRYLAGSSAMEWEYLLVTARKR
cl|NONE|MMRN_RS07925|WP_020728112.1| OB-fold domain-containing protein [Mycobacterium marinum]	MSAEPIFSLLIEHCDACARWVHPATGRCDECGAALVPRPVSGRGTVFTYTVNHHRYHPDIPTPYVIALVELSEQAGLRVAANIVDCEPDSVTCGMPVAIRPERGTGGAPLFAPAGR
cl|NONE|MMRN_RS07930|WP_020728113.1| thiolase family protein [Mycobacterium marinum]	MKHFEKDAILSGIGISRIGRRTGIPGLELTMEAVRAAVADAGLTPADVDGIATLGDTPAADVNAELQIDAPDCGTGFGTGGLLSPVMSACRAVAERRARHVIVYRTIQMLGGAVALQPEQDAPAPPLARMFDVAEGAPRPAVGPMDDITDLIAAHAYSAANWLALNCRRHMELYGTTREQLGWVALNGRRNAALNPLAVYREPMTMADYLGARPVSTPLGLLDCDVPIDGCVAVLVSTAEYARDCPHRAVRVEAIGGSDGSGGWFHRADYPKMAMSDAAAQMWSRTALKPADLEVAQLYDGFTFLTLAWLEALGICADGEAGPFVEGGARIARDGKLPLNTYGGQLSAGRMHGYWALHEGCLQLRGDAGQRQVPRRPEVGVVSVGGGPIAGCMLLTC
cl|NONE|MMRN_RS07935|WP_036455774.1| FadR family transcriptional regulator [Mycobacterium marinum]	MSVEPDVIRADKRAARVARHIEAEIVRRGWTVGASLGSEGALQQRYGVSRSVLREAVRLVEHHQVARMRRGPNGGLLICAPDAGPATRAVVIYLEYLGITLGELLDARLVFEPLAASLAAEHIDEAGIDRLRAVLRAEEQRKPGLPAARDEFHVALARQSKNPVLQLFIEILMRLTRRYALTSRTDTVAEAFEAVDQMHNDHAAIAAAVTAGDSARAKTLSEQHVQQVTGWLQQHQPGGDAKLAHVPRRSLRLDSETPPGKLAEVLAATIADDIAVSGWQLGSVFGTETALLHRYRVSRAALREAVRLLEYHSVARMRRGPGGGLVVTKPQSQASIDTIALYLQYRQPSREDLRCVRDAIEIANVAKVVEQRARPEVASVLDELGVTSDFAFEDAADAA…
cl|NONE|MMRN_RS07940|WP_020728115.1| sensor histidine kinase [Mycobacterium marinum]	MTTSTATGQRNFVHSALLYHSQHEYLESVQGFVREAMELDEPVLVAVPTDRLALLGTRLRGGARAELQMIDITEAARNPSRLLALQNAFVARHRGRRVHIVSQLVWPGRTVDECLACMQHEAVVNAALENDSVTALCLYDAERMEEEVLADARATHPLLWKCGSPQRSANYAPAEVLARCNRPLPLHPGAVTYLVRESTDLRPARSFAVDYAGWVGLSQEGLTDLQLIATELATNSLQYADGGCQLAFWRHDEHLVCEARDGGELGDQMAGRHIPGGSGTASRGLFLVNAMADLVRTHTSASGTTIQAYLRLDPMRGQTG
cl|NONE|MMRN_RS08150|WP_036455335.1| class C beta-lactamase [Mycobacterium marinum]	MPGKGIRAGEGTPLGIITRAATPLILAIASLCALVATPAVGAPDALSAAVDSAFRPLLVQYDIPGMAVAVTVNGQQRYFNYGVAAKQSGAPVTADTIFEIGSVSKTFTATLACYAQELGRISLAGHPSAYMPQLAGSAIDKATLLNLGTYTAGGLPLQFPPEITDDAQMQAYFQQWTPDDAPGQQRRYSNPSIGLLGHLTALAMNSDFADLVQTRVFPKLGLSHSFIRVPQAQMDDYAWGYNASNEPVRVNPGVFAAEAYGVKASAPDMLRFVEANISPEGLPVSMRRAVEATHLGYFNVTDMVQGLGWEQYSYPVTLDQLLAGNSNTIAMQPNPVTPVTGAPPSGPRLFNKTGSTDGFGAYAAFVPDKRIGIVMLANKNFPNAARITAAHAVLEKLAA…
cl|NONE|MMRN_RS08375|WP_020728177.1| PPOX class F420-dependent oxidoreductase [Mycobacterium marinum]	MGTKQRADIVMSESEIANFVTTSRTGTLATIGPDGQPHLTAMWYAVVDGEIWLETKAKSQKAVNLKRDPRVSFLLEDGNTYDTLRGVSFEGVAEIIDDPEALHRVGVSVWERYTGPYTDDVKPMVDQMMNKRVGVRILSHRTRSWDHRKLGLPPMPVGGSTAPAVLGTGRTDR
cl|NONE|MMRN_RS08390|WP_036455355.1| membrane protein [Mycobacterium marinum]	MVSLFRRMWVPIVMILVAIVGASVVMRLHGVFGSHRYVPDAGNSDAIVAFNPKYVRYEVLGPPGTVVTVNYLDAQAEPHEVANAAIPWSLTIVTTLTSVVAHLVAQGNSATLSCRITVNGVVRAERTADAHDAATSCLVKSA
cl|NONE|MMRN_RS08625|WP_020728217.1| class I SAM-dependent methyltransferase [Mycobacterium marinum]	MALSRTHRVVAGVAHTRVYKKIWKYWYPLMTRGLGADELVFINWAYEEDPPMDLPLEATDEPDRCHINLYHRTATQADLSGKRVLEVSCGHGGGASYLTRTLGPASYTALDLNPAGIKFCQQRHNLPGLDFVQGDAEDLPFEDESFDVVLNVEASHCYPRFPVFLEEVKRVLRPGGYFAYADIRPCTEIAEWEAALAAAGLQQISYREINAEVLRGIDINTPKSRELVKRHLPIFLRAAGRNYIGVTGTPLYRLMQSGDISYRMYSFVKE
cl|NONE|MMRN_RS08885|WP_036455401.1| YraN family protein [Mycobacterium marinum]	MKTLTRMQLGALGEQLAVEHLSGQGLQILTRNWRCRYGELDVIACEPATRTVVFVEVKTRTGDGYGGLAQAVTEGKVRRLRRLAGLWLAGQDRGWAAVRLDVIGVRIGRGANPEITHLMGVG
cl|NONE|MMRN_RS08905|WP_020728267.1| lactate 2-monooxygenase [Mycobacterium marinum]	MAFGDYQYEIYFQGLSGVVPGLPMAFAELESRAQMALPPSVWSYVVGGAGDERTQRANCEAFDRWGLMPRMFVGAAERDLTVEMFGLTLPSPIFMAPIGVIGLCAQDGHGDLATARAAARTGVPMVVSTLTADPMEDVAAEFGDTPGFFQLYTPKDRELAASLVQRAESAGFKGIVVTLDTWIPGWRPRDLSTANFPQLRGHCLSNYTSDPVFRAGLPRPPEEDPQGTVLRWAQLFGNPLTWSDLAWLRELTDLPLIVKGICHPDDARRAKDGGVDGIYCSTHGGRQANGGLPALDCLPGVVEAADGLPVLFDSGIRSGADIIKALAMGATAVGIGRPYAYGLALGGVDGVVHVLRMLLAEADLIMAVDGYPTRKDLTPDTLRRVN
cl|NONE|MMRN_RS09160|WP_012393656.1| hydrogenase expression/formation protein HypE [Mycobacterium marinum]	MSKSAGEYLSSGPRFAEGDVIGRIESFRRRRPRLLDEHVTLAHGAGGKASAALIDAVFMEAFRNPLLESLGDGAILTLPSGERVAMSTDSFVVQPRRFPGGSIGELAVHGTCNDLAVAGAVPSWISAAFVLEEGFPIEELKQIVADMADAAAKAGVQIVTGDTKVVPKGAADGLFITTTGTGIIPTGRALSADSVRPGDKVLLSGSMGDHGMAVMLARGDLAIEADIHSDTASVSPLVELLMAAAPGTRWLRDATRGGVGTVCNELAQACGFGVLLDEQRLPVAPMVNGACELLGIDPLYVANEGKFIAVVAPEEAEAGLAALQSHPLGADAAEVGEIIAEPAETVILRTGFGGTRIVDMLVGDPLPRIC
cl|NONE|MMRN_RS09170|WP_020728300.1| hypothetical protein [Mycobacterium marinum]	MTTTAIDRGLSSELAADLAAAAFTLAKRFVAGATMWSIAPSWEPHALHIAVEFVHPVIMGKRALPAVALTGPDLVDLVRVSVRPGDIVVAVAGADQPDVRSVMRRSPAWGATTIWIGSGARPEAALADHLLWLDDPDPRVPATGGFVLFYHLLWELTHVCFEHSGLLKPECTEEVCVTCSDEGRLGEVVSAPADGLAAVRTARGIEDVITTLIDPVAAGDLVLVHAGTAISRLGDDGDDS
cl|NONE|MMRN_RS09190|WP_020728303.1| hypothetical protein [Mycobacterium marinum]	MTSNRDRARAVADAVLYEGYLLYPYRGTSSKNQSRWQFGVLGPPAAADAGLGEDDTLAAEFLVEGTQAITVAVRYLQLQHRRAEREINGAFEAVDELATPSGSWLTWDEAVECEMSFGPLTFDDQDQPWQLPVLTPAATDIEEVEGGRLVRQRREVRGELTVSSQSDGDLRRVSLRLRNVGPPVDPVTEGKDSVIARSMIGSHMIAEVIGGQFVSLLEPAPAAADAVSRCTQHRCFPVLAGPPGTQDLLLISPIILYDHPEVAEQSNTALYDCTEIDEILTLRVMTMTDEEKAQARATDPRAAQIIDQCDAMSPEAMARLHGVLRDPHAVSGLVPELPEGVDWWDPMADNAVRPELDGVLVNGVRVARGSRVRLHPRRNADAQDIFVAGKIARVTSVHE…
cl|NONE|MMRN_RS09200|WP_020728305.1| DUF5947 family protein [Mycobacterium marinum]	MNTAYDVLARITANRRPPEPAGERCEMCATEIADEHQHVVNVAGRQLMCVCRACYLLFTDSAAELRYRAVPDRYLWFPDFALDRRAWDALQIPVGVAFFFTNSALGRAVAFYPGPAGACESELDLDVWSDLKDGDKRLELLADDVEALLVQVPESGAPRSYLVPIDACYEFVGRLRMLWRGFDGGQQAREFIDTFFAKIAGTAVETPR
cl|NONE|MMRN_RS09205|WP_036455426.1| NifU family protein [Mycobacterium marinum]	MADRPETPSEPTQAISESDVQWRTAGDRIQTLLDSCAAGGAAAQERASQLVREVVGLYGAGLERIMRLLSQPGLDPDAHIDLAERLATDDLVASLLLVHGLHPHDVHRRVSDALDGVRPYLGSHGGDVELIDVVTGRSGDITVRLAFTGSCKSCPSSAVTLELAVQDAVRAAAPEISAIEVVAAEPAGTAGVIPAESLLSRVHSNGTDASSATSWHPVPELAELVPGEVAGFAIGDTTLLACRVGEQVLAYRDHCPICRDSLAGARLLGTLLRCPGCRTDFDVVRAGVPAGAGRQELHLDPLPLLIRDGVPSIALRGQELGAIA
cl|NONE|MMRN_RS09210|WP_020728307.1| nickel-dependent hydrogenase large subunit [Mycobacterium marinum]	MTTIVPEPTTAKREPGQLVEMAWDPITRIVGSLGIYTKIDFENREVVECHSTSSIFRGYSIFMKGKDPRDAHFITSRICGICGDNHATCSCYAQNMAYGVRPPHLGEWIVNLGEAAEYMFDHNIFQENLVGVDFCEKMVSETNPGVLAKAEKTEAPHADAHGYKTIADIMRSLNPFSGEFYREALQVSRWTREMFCLMEGRHVHPSTLYPGGVGTVATIQLMTDYMTRLMRYVEFMKKVVPLHDDLFDFFYDALPGYEKVGLRRTLLGCWGSFQDPEVCNFEYKDMERWGNAMFVTPGVVVDGKLVTHSLVDINLGIRILLGSSYYDDWTDQEMFVKTDPLGNKVDRRHPWNQHTNPHPQKREMDGGKYSWVMSPRWFDGKDHLALDTGGGPLARLWAT…
cl|NONE|MMRN_RS09550|WP_020728355.1| HNH endonuclease [Mycobacterium marinum]	MHSIAALLDALDAAVAAIGEADLGHLEPAARLRALQRLENARRRQAVVSHDVIAGLAAEDPADIGGPVYKVVADWLRISCAEARRRVHDAQQLSPRITLTGQSLPAELPATAQVWRRGLLDGQHVKVIAAFVRDLPRDTPADTVRQAEQFLARQAVQLRPDQLEKVANRAAVLINPDGKFSDADRARQRGFTWCAQRPDGMSIGKLIATPQLRAHLDAWLARFAAPGMCNPDDETPCVKGEPTDEGTAKDLRSPAQRRHDALNALLDGRLGDPKLGAHNGLPVTVIVSTTLRELTSGTGRAVTGGGTFVPMRDVIRMASRAYHYLAVFDEHSNRSLYLGRSRRLASADQRLVLYAQDRGCTHPGCDVPGYWCEVHHTDEWAAGGPTDVDKLTFACKPDH…
cl|NONE|MMRN_RS09645|WP_020728371.1| restriction endonuclease subunit S [Mycobacterium marinum]	MEVRLGEHLEFRSGSCSPPRRARGRFPVYGANGPIGFAAEHNVSGPLIVVGRVGSYCGSVRYCDSDVWVTDNAYVCRANDPAETRYWYYALQTCRLNEHRAGSGQPLLNQRTLREVSVHVAQAPERRRIAEVLGALDDKIANNERVIEAAEALMVAMVGSVDARVALSGLARRSTKLVNPADFDDVVAHFSLPAFDAGAHARPVAGASVKSVKFHLSEPCVLFAKLNPRVPRIWNVVRLPPQMALASCEFVVLSPLGVDTSVLWSALRQPEVSTSLAQLVAGTSGSHQRIGPKDLLDLQVPDVRRLGAAQSATITDLGALCHARRGQCAQLAALRDALLPGLITGEVAVSGGELLLASPLGTP
cl|NONE|MMRN_RS09705|WP_012393760.1| hypothetical protein [Mycobacterium marinum]	MAVKSAQRGQRRALLQRGLDFVGDLSDFAARKISAATDPRARQLRRRRRALRWALIFSAGCVFWAAVTAVLAAWGWFALLLQITGAIAVVQVIPATLLFFRYYWLRSEPLPSQRPTTTRRLPPMGSAARPAMAALGASERGFFSLLGVMERGALVPAAEIQDLTDAANHSAAAMAATAAQVVSMERAAQYSESSRGQLVPTINAFTAQLGAGVRQYNEMVTAAAQLVSSANGATVAEAVSQQRYRHELVGATDRLAGWAQAFDELGGLPRR
cl|NONE|MMRN_RS10195|WP_020728452.1| anti-sigma factor antagonist [Mycobacterium marinum]	MSVDIADPYTYHPMLSTRLVRELGDPHSTLRATTDFRTAAVLIHAGGEVDAANEHTWRQLVAETAASAPSPGLFIVDVSGLDFMGCCAFEVLAEQADQCRTRGVELRIASAAHTRVTRIVAACGLSDALPVYRSVDAALAVPAPSD
cl|NONE|MMRN_RS10245|WP_036455504.1| hypothetical protein [Mycobacterium marinum]	MQSDRLHWLTTATGPFASVYFDDSHNTADAAERLEATWRDIRRHLDGLKADDQLIGRLEEAVCHHRPAVGRRGRAVVATSDKVLVNEQLISPPPVTVVRLSEYPYLVPLIDREIRRPTYVFAAVDHAGADVRLYRGDTFSCTSIDGGGHPIHKPATAGWKGYGDFQHTAEEAARMNYRAVADHLTQLVDEADPEVVFVSGEIRSRSDLVAALPHRAAQRVWQLHGGARNSSIGEDEINELTLAEFARRRDTEMAEVTQRFEAELGRRSGLATEGLSAVCAALRNGEVDTLIVGELRDATVVTGAALTTIAPNADVLSELGEPAVRIARADEALPFTAIAADASLVRADGQMTPADGVGALLRYPASDRLASQSS
cl|NONE|MMRN_RS10260|WP_036455509.1| hypothetical protein [Mycobacterium marinum]	MAKPAGDDAQVSPGARQVNPLGLGGLGSVVTPFVHTGRYFAESWRDYLDQDSDGLPIARPTIALAAQAFRDEIVLMGLKARRPVSDPHVFERIDDEVALALQFYGDQGWLQRPRTFFADPPPPSEVTVRKVKGRKRSFYRMFFDSGYTPLPGEPGGQRWLGYTANNREYALLLRHREPRPWLVCVHGTEMGRAPLDLALFRSWKLHRELGLNIVMPVLPMHGPRARDLPKGAVYPGEDVLDNVHATAQAVWDIRRLISWIRMQEPESLIGINGLSLGGYIASLVASLEDDLTCAILGVPVADLVDLLGRHSGFGRDDPRRETVALAEPIGHMISPLALTPLVPRAGRFIYAGVADQLVHPRRQVARLWEHWGKPDIVWYPGGHTGFFRSRPVQQFVEDA…
cl|NONE|MMRN_RS10400|WP_020728484.1| hypothetical protein [Mycobacterium marinum]	MFTIAAVLVAVVGGFVQSWRSKDRLAADVHMVWWMVAVVGFNSLLGAGFHVLDGPHIATLIGYTRGDGGFQWENAMGDLAIGVVGIMAYWFRGHFWLATIVVLSVQYLGDAAGHIYFWIAEHNVEPDNIGVPLWIDVVLPIIVWALYVGSRRHGGDAVPDRPVLG
cl|NONE|MMRN_RS10420|WP_012393877.1| DUF4247 domain-containing protein [Mycobacterium marinum]	MSRNRLFVIASALAVAALVAMVFGVSLLNRNIGSYIASHYQQESRDVNATRYLCEGSPKQVANTLSRYKSPAARASYGETEYLRYRHNIVSVGPAGTHPCIIKVENLSAGYNHGSYIFLGPGFYPGSPSGGSGGSPGGPGGSK
cl|NONE|MMRN_RS10735|WP_012393953.1| fatty acid desaturase [Mycobacterium marinum]	MPNDLPEVQERPGLRPAPPPGGPPMADVWVYNGRAYDLSDWISKHPGGAFFIGRTKNRDITAIIAAYHRDPAKIERMLQRYALGRDATPRDIHPKHNAPAFLFKDDFNSWRDTPKYRFDDRNDLMHRVKARLNEPALAARIKRMDRLFNIVVALLAVAYFAVQGLRLLDTRWMPLPAFVIAMVLLRSSLAGFGHYALHRAQRGVNRVLGNSFDMNYVALALVTADGHTLLHHPYTQSDVDIKKNVFTMMMGLPRLYRIPVHTIHKFGHMFTGMAIRIADVWKITRKVGVQESYGSWRAALPHFLGSSGVRLLLVTELVVFTLAGDFWAWALQFIVTLWVSTFLVVASHEFEDDSAEGVEQGEDWGVDQVVHANDLTVIGNRYVDCFLSAGLSSHRVHHV…
cl|NONE|MMRN_RS10830|WP_099052707.1| NAD(P)/FAD-dependent oxidoreductase [Mycobacterium marinum]	MEPDYQIVIVGAGFSGIGAAISLDKAGFGDYLVIEAGDGVGGTWFWNTYPGIAVDIPSFSYQFSFEQSPDWSRSYAPGRELRAYAEHCADKYGIRPRIRFNTKVLGAEFDDERSLWRLQTDPGGELTARFIINASGVLTVPKLPDIAGVDSFAGVTMHTARWDHSQELTGKRVGIIGTGASAVQVIPEIAPIVKHLTVFQRTPIWCFPKFDFPLPAALRWAMRIPGGKALQRLLSQAYVEATFPISAHYFTVFPLARWSAVLGRRYLRQRVNDPVVRDQLTPRYAVGCKRPGFHNGYLSTFNRDNVQLVTEPIEKITPTAVATDDGTDHEIDVLILATGFKVLDTDDVLTYPVIGRAGRSLSQFWEEHRAQAYQGVSVPGYPNFFAVFGPYGYVGSSYF…
cl|NONE|MMRN_RS10855|WP_020728557.1| methyltransferase domain-containing protein [Mycobacterium marinum]	MALDTPISDRRAPATTHRAMWALGDYAVLADEVLAPLGPILVSTSGIRPGDRVLDVAAGSGNASIAAAVAGAHVVACDLTPELLRSAQRRAAAAGVHLSWREANAETLPFGFNEFDAVLSTIGAMFAPRHQRTADELARVCRRGGKISVLSWTPEGFYGQLLSTLRPYRPMLPMGAPHEVWWGREDYIGDLFSDHVCDVRTQRGSLRVERFGQPEECVDYFKDYYGPTINAYRNISDDPQRVAQLDAEFIELSREYLTNGVMEWEYLIFTARKR
cl|NONE|MMRN_RS11335|WP_020728627.1| GtrA family protein [Mycobacterium marinum]	MGPAGGWIMHTSSEAARRKLRYGAVALVFLPIGQGLIQVLGPWLHNYTIASLLAAGVATIPNFFANKHFVWRATSGGDLHKQVLLFWTMVMLAVVLATSFTYLVDRAMAAEPTPVHGLAVFFAQVLGFGVVWVGRFLLLDRWLFRLDQHTAGHTHLVFSEMRA
cl|NONE|MMRN_RS11340|WP_012394059.1| nucleotide sugar dehydrogenase [Mycobacterium marinum]	MTTQPSERICIVGGAGHVGLPLALVLADEGYNVDILDTNAEALETIMAGRMPFIETGAEDLLKRLLPTGRISGSTDSQVVRNSDIVICVVGTPVDEYLTPQAHTFFRVIDEISPYFHDGQTLILRSTVYPGLSQRVHDMFSERGIGVHVTFCPERIAQGHSIRELRIIPQIISGFDAEGLRVVRELFSGIASEIIEVEPQEAELAKLFCNSYRYIQFAVANQFYLLSREAGLDFDRVHHAATYKNSRVDSLPRAGLAAGPCLLKDTMQLAAFSNNNFMLGHSAMLINEGQPQFIVNMLKRRVNLRDKTVGILGMTFKADCDDTRDSLSFKLRHLLMLEAKEVILHDPFLEGKDYHPLQTVVDRSDVIVVGVPHSAYRGLRVPRGKVVEDVWGCLDVTEL…
cl|NONE|MMRN_RS11345|WP_012394060.1| NAD(P)-dependent oxidoreductase [Mycobacterium marinum]	MKVLVTGSAGFINGYVVQELLQAGHEVVGIDNYSKYGKVTKSYDDHPNYHFVEGDVKDVDLMFELVEGCEQMVASAARIGGITYFHEYAYDLLAENERIAAAHFDTAIYAYRKGWLKKINVISSSMVFENASIFPTPEKHITECPPPTSTYGFQKLACEYFAHGAYEQYGLPYTIIRPFNCVGTGEQRALGGREIPSGNVKLAMSHVVPDLVQKVVKGQDPLHILGDGSQVRHYTYGGDLARGIRTCMEHPAALNGDFNLSTPEATTVLELAEVIWRKMRPDTPFRYESDPPFEHDVQLRSPDVHKATQVLGFEATTTLDAMLDEVIPWIVNAVEAGTI
cl|NONE|MMRN_RS11350|WP_020728628.1| glycosyltransferase [Mycobacterium marinum]	MRIAGEPDLQQLYRNRFGHARESRAAIWAVLVRDFFQAWVRRSDTVLDLGCGYGEFLNHVCAARRIGVDLNPDSADMLEPGIEFHGGRADDLSFLADESVDVVFTSNLLEHLQSKAEVERTIAEAHRVLKPGGHLIAMGPNIRFLGGDYWDFWDHTVPISDRSLIEVLESQHLRIVDDYDRFLPYTTRSPWPQAPILVRQYLRSRAAWPIFGKQFVIRARKERTDLDDERLISVVIPVYNEGENIQVCVRRLTEALSDVPHELLVCYDFDEDTTLPALAAMPDKPGTLRLVRNSIGKGVANALIAGFAAARGDVVVTSMADLSDPPSVIPLMAAKIRDEGADIVSGSRYMPGGSQTGGPRLKTLMSRTAGLSLHYVGRVPTHDATTNFRGYSRRFLDEV…
cl|NONE|MMRN_RS11355|WP_020728629.1| NAD-dependent epimerase/dehydratase family protein [Mycobacterium marinum]	MTTLVNASARELAARALGEDRVLVTGASGWFGRTALDLLAPLGLPTLALASRARTIRVGDRDIDCRVWDEREVAAFAPTVVLDCAFLTRDRVAGMPLGEYVGANRALTERLVYATQLPDVRLALTVSSGAAVYPRDALMDPIEDNPYGYLKREAEQRLAQAAAEAGTVPVVVRAWSISGAHVQKPEAYALGSMIRAASSGAIRITARRPVFRRYSLAEELLAVAIAEGGIGPVTIDSGGELVEMAELAARVAAVVRPDAVISRDEIDPRNPDQYHSDGRDWQRLCQKWDLASAPLDRQIEITARGVLGMA
cl|NONE|MMRN_RS11425|WP_036455585.1| DUF2029 domain-containing protein [Mycobacterium marinum]	MSRPVEVPRDLITAFRQQIHGLTEQSERTLLLGIVLWTSVVSLVTGFIYVQYFSIDVFSSLLYVPQDCWLDWDMNVGRHCFSDYAWQATAALRPDPWEHLGPPNWPGNPYPPAAMVPFLIFGLLGKWLHWPQLGLFCYLMTLVVAVLTPALWAVRGARGLERLVTFLALGVAAIPAWVAVDRGNSTGFLAPIALVFLVALCRQRWGLVTGMVILAALLKPQLVVLAVVLFAARKWRLGGIAVVGAVVANLSAYLLWPSNFPGTITQSIHNALGYGAFSEAISVGNVSFGKALLWIPDGLKVLETGGTLPDGYLGGLRGLIGYGVLALVVGAVMVLGRRIPPVMVGIVLLAAASLFPAVTYRYYLVFVLAVAALIVRDPEGPPGAGIFDRIGNGRRAVGV…
cl|NONE|MMRN_RS11430|WP_020728644.1| xylulose kinase [Mycobacterium marinum]	MATPFSLLVDLGATYVKVAVLRPDEGVVAERRYPFPPFTSLDGPYRTVDPAEVLAAVEAAIASGVPPAATPQRILLSGQMHGWTLTDEHNVPHLPLITWQDNRALRVHNGIAQLDRLRQSFAPDVWHAVGNELRSGLPVAGIFATDLSAFDGRVRVHSLLSWVAAALTKKPDFVVHVTDAAASGMFDLTTGSWSEQLTTSVGGSRMLLPRVSSSLEAVGVHERSGATVYTPVGDQQAAFLGAGLRAGVTACNIATGGQVARLACAHAGGRCQTRPYFDGMLLHTRTHLPAGRALTHGIALLSRGRADDEAWRWAANAAAAPARTELPRAHPSFHTVAGGGWSGITDATSPEDLVRALVAAVASPYVEGAVDVGFQPTDELLFCGGVAQRFAPLRAAIQT…
cl|NONE|MMRN_RS11435|WP_020728645.1| 3-dehydroquinate synthase [Mycobacterium marinum]	MTQDRMIIKSEQGDYPVDFVGKVKLVPELIDVGPETLVIIDEALVDLYGDDLGPLSERPTYRVAADEESKTLSGVSLFVDWLLENKATRSAHVVAIGGGVIQDIATFACHIYYRGVGWTFVPTTLLSQADSCIGAKSSINVLPLKNQLGVFHSPSHVIVCSEFLTSLPQIEVDSGYGEIYKLALTNEGAFFDQLAEALTHGGHRNPRVLEMIRNALESKRLVIEQDEHESDLRRVLNYGHSFGHALEALTHNEVPHGLAVMWGMDLINFLGVKWGLTSPATAARVRTVLDANTDYAIGAIPSARELVDTLKRDKKVRKGVMYFAVLHDEGDLRIVPKPLDEALVAEVAEYLDGDPLFAAR
cl|NONE|MMRN_RS11440|WP_020728646.1| SDR family oxidoreductase [Mycobacterium marinum]	MISRSSAGGPSRALVTGAARGIGRSVADTLESKGITVLRPGRQELDLSIPESVTDYLTGLDQVVDILVLNAGINNPEPLQTLSADNWSSTQQVNVTANLLLLQGLLPRMAAAGFGRVVAVSSVYAHRARTGRVAYSASKAAIEEVVRSVAVEYGPYGVLANCVAPGFVLTDLTYQNNDAKQLQALAERVPVRRLAEPEEIAVFISWLVSAENSYITGQSITIDGGFLCV
cl|NONE|MMRN_RS11445|WP_012394081.1| aldolase [Mycobacterium marinum]	MNKTERQMAEILRVGKEKHGVVSVKAEFEAEGTRIDELLRLVDIARSAGLPLTVKVGGCEAMRDLLEAKQIGVRYIVAPMVESAYALSKYIAAKNAVYDEDEELDTDFLFNLETITGYNNLDEMLALANKGRGVHGIVFGRVDFTGSLGQTRETINSPEITKYVTTVAEKAKQAGLDLVLGGAISSDTLDTIREVANVHLTRFETRKVVFDGSAGTLASISDGLLNAVHFELLWLLNKRDYYGHITDEDAKRIEMLDARWKVLNHH
cl|NONE|MMRN_RS11450|WP_020728647.1| thiamine pyrophosphate-binding protein [Mycobacterium marinum]	MSPAPAEPAKYSDQLVDWLVGAGYTHCFFVAGGNIMHLLNSVRTRMVCVPFVHEVAAAIAVEYFNASRDEGSGRALALVTAGPGLTNAVTGIAGAWQESRELLVLGGQVKSSDLSRGAVRQRGIQEIDGVELVSSVTKRALRIERPVGRDVILDAVLDGRTPRQGPVFLEVCLDTQAALPLAGQDAIAVPEADAVPEVPATDVEHVVELVRESQRPVVLVGGGVSRDAVRALGERTAAAGIPIMTTWHGADRVPSEHPRYSGRPNTWGQRAANLLVQQADLVIAIGTRLGLQQTGFAWEEFVPIGRLVQVDIDAAELTKGHPRVDVALHGDADRFLDALYSADLGDPDRWQPWREFIASVRAELPLNDPQNVTALGYVKPYEFAMRLAEVAEPDAIVLP…
cl|NONE|MMRN_RS11455|WP_020725027.1| glycosyltransferase family 2 protein [Mycobacterium marinum]	MGAGTKKKIAVIAPAYNESECVEELARQLAAVFDSEPAYDFEAIIVENGSTDDTMEKLLAINAADPRFKILQLARNFRMDGGLTAGLNVVDADAVVLMTADLQDPPDFIPDMIRAWEQGYENVYGVVTERGGVGPIRRMNSQLFYWLAGRLTDDRITSNASDFRLVDRKVYEAVRLMDERNRFVRGLFSWVGFKSIGLPMKRAPRFAGESKAYTFKVMDLAGKGILAHSYVPLRLITLTGFLLSAVAAIAVFVLAVRFVFYGVPFPGFGSLVSLMLVGFGVITLLLGVVGEYLALIYEEVKQRPNFVVTRKVGM
cl|NONE|MMRN_RS11460|WP_015356050.1| glucose-1-phosphate cytidylyltransferase [Mycobacterium marinum]	MKAVLLAGGLGTRMREETEFRPKPMVEVGGRPVLWHIMKVLGHHGISDFVVCTGYKSEYIKDYFSNYGVSNLDFTITLGDQSSIKYHGSHDEFNWRVTVADTGLSTMTGGRIKRIHKYVGDEPFLCTYGDGIADVDIPALLKFHRSHGKIATVTATQPMSRFGVIDLEQDGAVAKFREKPKTEDWINIGYFIFERGVFDYLEGDETVLEDQPLRRLAEDRQIAAFPHHGFWQPMDTFRESQLLNNLWNSGNPPWKVWE
cl|NONE|MMRN_RS11465|WP_012394085.1| lipopolysaccharide biosynthesis protein RfbH [Mycobacterium marinum]	MGDNGLEEDRADILAAVRGYAKRKLATSEFVAGTTPVPVSGKVLDPEDFAALVDASLDGWLTAGRFHPLFERALSRYVGARDAVFVNSGSSANLCALSALTSPKLGKNKKRFGKRPLEPGDEVLTVASGFPTTVNPIIQNGLRPVVVDIELGTYDAIPERLREAVGPKTRAIMMAHTLGNPFDLDTVQELCDKHGLWLVEDSCDALGSTYDGKRTGSFGDTATVSFYPAHHITTGEGGAVFVKSALVRKQVESFRDWGRDCYCAPGNDNTCQKRFEWQLGDLPKGYDHKYIYSHIGYNLKATDMQAALGLSQLAKLDGFVQARKENFDYLSARLSGVEGLILPVATPNSDPSWFGFPITLDPAHPVERTKFMRFLDERKIGFRQLFAGNLVKQPAYRNV…
cl|NONE|MMRN_RS11470|WP_020728649.1| CDP-glucose 4,6-dehydratase [Mycobacterium marinum]	MHYLITGHTGFKGPWLALLLLSRGHQVSGLALDSEQAGLFKRAGLADQLVSDLRVDIRESEATTAALQAVAPDVVIHLAAQSLVRESYRNPRYTYETNAMGTLNVLEAVGATPSVRAHVVITTDKVYRNVNQEAGYVETDPLGGDDPYSASKAMADLLTQSWVRSFPNCPTAIARAGNVIGGGDISRDRLFPDLVDAYARGQAPRLRFPRAVRPWQHVLDCLNGYLTLADALLAGSGLGQWNFGPGRDSFVEVGQVASLAAELWGGGAHWDLDDGDHPHEANLLALDAAKAQAELGWRNRLGFRDAVAWTIDWERQVDGGADPLAVTRDQIAAFESLE
cl|NONE|MMRN_RS11475|WP_020725029.1| GtrA family protein [Mycobacterium marinum]	MTEFDLPPEPAPPGPLIRLFRDQRVAFLVVGGINTVVGFAIFVACSESVGQFVDHRFGKVAGSLVTLGITHVLSVLFAFVMHRRFVFHVRGHVLRDLARFESVYLTSLGMNAVALPVLVEMGIPRITAQAVIIAVSTFLSYFGHRHFSFRRSAADTQDDASNAERT
cl|NONE|MMRN_RS11480|WP_036455588.1| hypothetical protein [Mycobacterium marinum]	MTGTDDHLPKEQIISSVRVRSALLYIAIAVGFVLATAVLRGQQISEWNYLNPDEAELLVQARAARHSPVPFSTWITGTTGPYWTLFLTGLAVFGAPLTLTFAHFLAAALLGLTAAALLVAASRVIGFGPAWVVTALWWFPFAVIFPVGDPLDFGALATEYLPTLLVVTSALVRREQLAARPWLFAVVGALAGVAVGSKFQVAPLAVAFAAAQMMVLHTHTKRTVVSMVWWAAGAVLPLAAIVLTIVVSPATNWVLVDQTLSFLGSYAGGPTAMQKLLHTWDTFTWPAGYMLVLLAVVIWLGRHSDRRSKLARIVVIGGGLVCTLIGGMGFPHYLILLFGALGLATTMPIKPGAQLVPQRLSPALVASAVAVVTVVMLVVGYAMDRWRPLSPQQAAAAFS…
cl|NONE|MMRN_RS11555|WP_020728664.1| hypothetical protein [Mycobacterium marinum]	MLNESRTRSSSAMTDNRIAFLDQAAFLRLRATGFETVGQTLWIYDREADMDGLRRFNENLGYGLLGRRIERSPLPFGRPRWVAHHEAPDIDVAATPRPRSEITAWLDERAQIPVDPEYGPCWHLGVLPLQDGGTAVSVVITHSVVDGVAGGLAVFEAINGITRDFGYPPPGSRGRTEGLLVDLWDALRGLPEVFRALLALILIVLRRDTGAAGQPGKPPTVSDGADEPIVTPSVTAFCDLETWDSCALDLSGSSGSLFVSFATRLAQLMGRVRATDGAVTIIMPVSERTNDDTRANAVTAITFDLDPDRARTDLQFIRNETKQSLSALKDTPNELLKPLPLVPYTPKWLARKMEVLAMATSDLPVGCSNLGELSQALTRVDGTGARYSSARMFNRGATR…
cl|NONE|MMRN_RS11580|WP_036455594.1| methyltransferase domain-containing protein [Mycobacterium marinum]	MAMNLVHRLCCDSDRWAKEVKGQVLPWVLADVDLGDNALEIGPGYGAFLRVLVDKTPKLTAVEIDPAMARRLQERYGEQARIINSDGTDTGLPAEEFSSVVSFTMLHHVPTTELQDELFAEAYRVLRPGGVFAGSDGIPSLLFSILHFRDTCNPIPPADLPDRLRAAGFHDVEVEVQAGRQRWRAQKPKA
cl|NONE|MMRN_RS11800|WP_020728699.1| imidazole glycerol phosphate synthase subunit HisF [Mycobacterium marinum]	MYTDTGLAVRVIPCLDVDAGRVVKGVNFENLRDAGDPVELAAAYDAEGADELTFLDVTASSSGRATMLEVVRHTAEQVFIPLTVGGGVRTVADVDLLLRAGADKVSVNTAAIARPDLLADMATQFGSQCIVLSVDARKVPVGCAPTPSGWEVTTHGGRRGTGIDAVEWAARGADLGVGEILLNSMDADGTKAGFDLAMLRAVRAAVTVPVIASGGAGNVDHFAPAVAAGADAVLAASVFHFRELTIGQVKAAMAAEGITVR
cl|NONE|MMRN_RS11805|WP_011739710.1| phosphoribosyl-AMP cyclohydrolase [Mycobacterium marinum]	MTLDPNVAARLKRNADGLFTAVVQERGSGDVLMVAWMDDDALDRTLKTREATYYSRSRGEQWVKGATSGHTQYVHSVRLDCDGDTVLLTVDQVGGACHTGDHTCFDATVLL
cl|NONE|MMRN_RS11885|WP_012394163.1| NINE protein [Mycobacterium marinum]	MVTDQSWAGGGAGPGQQPGYPPPFPPPYYPDYSAPRSYYDPAAPFGRHPVTGQPFSDKSKTVAGLLQLLGLFGIAGIGRIYMGHTGMGIAQLLVGWLTCGLGALVWGVIDAVLILTDKVSDPWGRPLRDGT
cl|NONE|MMRN_RS12010|WP_012394184.1| nuclear transport factor 2 family protein [Mycobacterium marinum]	MSEQEENIERIRQGYAAFAAGDIEKVMSLFDDNIEWVQPGESEISGTYHGKGEFGQFLARLAEKSTTATPHKFLADGDMVVALTDVSVGQERGQDADVYTLRDGKVVRVQVHTDTALMERVYGRKQVAAS
cl|NONE|MMRN_RS12105|WP_020728742.1| PE domain-containing protein [Mycobacterium marinum]	MSFVIADPEMVTAAAADLAGIRSTLGAAAEAAAGPTTGVAAAAADEVSAAIAHLFGAYGQEFQALNGRAAAFHAELVRLLNGGAASYLSAEVVNVEALLGRSLNGGAAAAADPLSGLLGSILGTSSGGSGSVGGILGGSGGLLDPILFGGTGGLLGPLVGGNGVLTSLVGSGPLGPFFNGVGGEIGVVTSALIGGDGAALLSDQIGGITGALTSLPGLSGLQTLLPGLFPSSGDTTTTPAPGGAWQQLFENTSSNLNALGTAWSEDPFPLLRQVIANQQGYAYTLGQDLSLAIQNLPTELAHLPENIETGIQGFLAFNPGLYAQQFVAGTMNDFHTIGTSLSEAGQDLQIGLAGFPADMQPAYEAFAAGNYNLAVNDATKALLNVFITGFDTSNLNDIR…
cl|NONE|MMRN_RS12310|WP_020728780.1| TfuA-like protein [Mycobacterium marinum]	MTFTTTGGRIVVTAGPTIGADDVHAVVPHAEVVPPIAFGHALGYGLRPGDALLIVDGLFFQQASVRHKELLTLISDGIRVVGSSSMGALRAAELHPFGMEGYGWVFEGYRDGLLEADDEVGMVHGDPQDGYPVFVDALVNIRQTLAHAVESGLLPAALADQLIDTARSTPFTQRTWNRLLDTVGAGESQNLAKQLRSLRVDIKHADAVLALQEVLRGQASTAVRPGPPPTVWSERWRQRWSPPTPVALDTAESAEPAIDAIDAIDAIDVADIDVLSLLSLCASDRWAYLPALEQVAAWHWSLNHPDASGNVGDRAALAAAEVPCDSYQLSLETVAHHYALATGIIDDAGFPEDVRAQWLTAEENSALGDDAVAVSARLTTRTLFFARSLPAVAHFLDLL…
cl|NONE|MMRN_RS12405|WP_020728795.1| metabolite traffic protein EboE [Mycobacterium marinum]	MLSYCSNVVAAENMSALEQRLATVFAPARELAGVETLGVGLWLPARTMDGLADDPAARRRLAAILAHHGLAVVTMNAFPYGSFHGTSVKHAVYRPDWTTPERIAYTRCCAEVLGELLGDTDHGTISTLPLGWAEQWSDESEAAALRNLSALGDELRQIEERTGRRIRLAIEPEPGCVIGSCRDAIEWFGRANLDPRYLGLCLDTCHLAVMHETPGEVVSGLAGIGVEVVKIQASNAIQIDDLADERVGQAFAELSGSPYLHQVNGVTGDGQPWFRDDLSFADPSIPRSGSARVHYHVPLHLDPPAPLRTTSHILAEVMTMFGNGTLSDRADLEVETYTWEVLPESLRKASLAEDIAGEIGWLDQLLRVGDPA
cl|NONE|MMRN_RS12530|WP_020728818.1| hypothetical protein [Mycobacterium marinum]	MNWYTGNTTYDTVLTIALAVAALVIIGGLFMQSPYGRFGATAGGVNLNPKLGWWLMEIPATVVFAICYLTGPQRFDAAPLVLAAIWLLHYGNRGWFFPLSIRQVPGKRSSFNISVLAAGMVITSMHGYLNGVFFSHDYRHQYGTKWLTDPRFLLGTLVYLGGFVLLVWSESIVRNLRDKKNPGATEYKIPYGGGFRFVTSPAYLGELIAWAGFALLTWSLAGVAIFAITAGNLVPRAFATQKWYREKFPDYPAERKALIPGVI
cl|NONE|MMRN_RS12535|WP_038581530.1| hypothetical protein [Mycobacterium marinum]	MRIGPMSLAAILATAPAAAAAMLGAANASAAPGAEGCVDVVGVSACTSVDIGVPNINAVENIPYVPVPNINLPKVKVNPGHVGAPGRGR
cl|NONE|MMRN_RS12540|WP_020728819.1| heme-binding protein [Mycobacterium marinum]	MSLSAPAVHRGIAVGAFSATLLFGSAAIAVADPPANCTAADLARTASGVSNATADYLFNHPDVNDFFTGLRGQDRDAMSANTQNYLDANPSVRTDLQGIRQPLVDFKGRCQ
cl|NONE|MMRN_RS12645|WP_103654036.1| glycogen/starch/alpha-glucan phosphorylase [Mycobacterium marinum]	MSSDALRQAIEDHLRYSLGRPAALLEPKHYYRALALAVRDRMQQRWIETTQTYLDLSRKVACYLSAEFLLGPHLGNNLLNLQIEEEARAALTALGQDFDEVLACEEEPGLGNGGLGRLAACYLDSLATLQRPAVGYGIRYEFGIFDQEIRDGWQVEKTDNWLADGNPWEIVKPELNYRVGWGGRTESYIDERDRYRVRWIPQRAVKGVYYGTPIQGYGVNTCNTLTLWSARAIQSLALDAFNAGDYYRAVDDQVVSETVTKVLYPNDEPEVGKQLRLAQQYFFVSCSLQDILHLLEDFAGLPVQELPNRVAIQLNDTHPSIAVAELMRLLVDERDLDWEEAWRITVASLAYTNHTLLPEALETWPLSMFERFLPRHLEIIYEINRRFLDEVRARFPGDE…
cl|NONE|MMRN_RS12660|WP_020728846.1| succinate-semialdehyde dehydrogenase (NADP(+)) [Mycobacterium marinum]	MPVPSSAVFERLLGLAAIKDVDARPTRTIDEVFTGKPLTTIPVGTAEDVEAAFAEARAAQANWAKRPVSERAEVIRRYRDLVIENREFLMDLLQAEAGKARWAAQEEVVDLVANANYYARVSAGLLKPRTVQALLPGIGKTTVGYQPKGVVGVISPWNYPMTLTASDSVPALIAGNAVVLKPDSQTPYCALACAELLYRAGLPRALYAVVPGPGSVVGTAIADNCDYLMFTGSSATGGRLAEHAGRRLIGFSAELGGKNAMIVTRGVNLDKVAKAATRACFSNAGQLCISIERIYVEKDIADEFTRKFGDAVRGMKLGTAYDFSVDMGSLISEGQLKTVSGHVDDATAKGAKVIAGGKARPDVGPLFYEPTVLTDVTHEMECADNETFGPLVSIYPVAD…
cl|NONE|MMRN_RS12695|WP_020728853.1| plasma-membrane proton-efflux P-type ATPase [Mycobacterium marinum]	MTEATDELTTLSLGQLLDELDSSAQGLTATEASQRLQRYGANEIAEQRRNPVLVFLGYFWAPIPWMIEAALVLSLAARHWTDAAIIAGLLMMNGGVAFVEEHQAANAIAALKQRLAASARVLRDRAWVTVALRELVPGDVVRVRLGDVVPADVRVLDDVTLEVDQSALTGESLAVSRGQGQVLYSGSVLVRGEADAVVYATGAASYFGRTTALVGEAGTVSHFQRAVLRIGNYLIVLAAALVALTVAVSLIRGNAVLETLEFALVVTIASVPVALPAVLSVTMAVGARKLARHQAVVSHLPAVEELGGVDLLCSDKTGTLTQNRLALTAQWTAPGVDNHDLLGVAAMASRSENNDAIDLAVLAAAGAPPEVHVQGFTPFDPVSKRTEAAIEDSDGRRFR…
cl|NONE|MMRN_RS12760|WP_020728868.1| NYN domain-containing protein [Mycobacterium marinum]	MTETSASRVAVYFDFDNIVISRYEQVHGRNTFHRDKSKGLEQERLQLATVDLGAIIDFASSFGTLVLTRAYADWSADVNAGYHGQLVGRAVDLVQLFPAASYGKNGADIRLAVDAVEDMFRLPDLTHVVIVGGDSDYIALAQRCKRLGRYVVGIGVAGASSGSLAAACDEFVTYDALPGIPTLPAPAAKKRSRRSNAADRDEPTPLDAQTAATGLLERALRIGQEKDDAEWLHNSAVKAQMKRMDPSFSEKSLGFKSFSDFLRSRSDLVDLDESSTTRLVRLHIEADS
cl|NONE|MMRN_RS12770|WP_038579615.1| SDR family oxidoreductase [Mycobacterium marinum]	MEEATPARQLLTDRVAVVTGGGSGIGAATSRLFAQHGAQVVIADIDAELAHRTVDEIGGAAWAVGTDVRDADQVSTLAQRVLDRYGRVDILVNNVGHWLRHPGNFVDTDPQLWDELYRVNLHHVLLATHAFLPAMIEQHGGAIVNVSSVEGLRGYPEDPVYAAFKAAVIHFTRSLAVQVGNHGVRINAIAPDVTESLQVPYSQWLSDAEQTQWPGWVPVGRMGVPEDQARVILFLACELSAFVTGHTIPTDGGTAAAGGWFRSSRRPDREWTNRPIAP
cl|NONE|MMRN_RS12775|WP_071498128.1| divalent metal cation transporter [Mycobacterium marinum]	MRVHRGGWLRWGLLAVWGPGLVVMLADTDAGSLITAAESGAQWGYRMVLPQLILMPILYVVQEMTVRLGIVTGKGHGALIRERFGRGWAWLSAFTLFASAIGALLTEFVGVAGVGELFGISRWVSIPIATVMLLALALTGSYRRVERIGLAVGAAEVAFLVAMVMARPQLDQLLAGLRSMPLGNSSYLLLVAANVGAVIMPWMIFYQQGAVVDKHLSVATIRQARLDTAVGAVLTQLIMIAVVVTVAATIGTHHGAASLQTVGQIADALTPYLGRLGGTVLFGLGMLGAALVAAIVASLAGAWGLSEVFGWRHTLNQRPNRATAKFYTTYALAHIIGAVLVLGSVDLVNLAVDVEVMNALLLPIVLGLLLVLEAHTLPEEWRMRGVRKYITRTLCLFVI…
cl|NONE|MMRN_RS12780|WP_020728873.1| hypothetical protein [Mycobacterium marinum]	MSAAPPPDTPPPPHYPHGGGRVGHRLHSAVIIAIIGVVILIAAAVTAAIVLSGKTERSKPPSILPGGHAAMAAAARPGTARLPDPEAPVRTPVTMRLRLASAESIDIAEGISVTAAPGWTLVNRGPNWVTLQNGDTSAQMYVAVKTTDETDVVAALRTDIARLTDPSSGDLANPVLFKATTKTLESAKFQQAALMDYFADVFTEQGELSVSGAFAELLNTSTHQSAFIDFRRTADAPSQAPDDARAMIDSML
cl|NONE|MMRN_RS12795|WP_020728877.1| long-chain fatty acid--CoA ligase [Mycobacterium marinum]	MKNIGAMLKQRAHISPRLQAYVEPSTNVRMDYTELNILTNRCASVLRALGVGKGDRVALLMPNSVAFCCLFYGAAKLGAVAVPLNTRLAAPELGFILADSGSTVLIYDQSLQPVVTAIKAATERSHNVLSWVPLSDGEGCLAQRLETADAGEPVCDSGGSDNLFIMYTSGTTGNPKGVVHTHDSVHTAASSWSLTVDVRYQDRLLLPLPMFHVAALTTVIMCAMRGVALVSMPQFDPAKAWSLIVDERVSLAGAVPAILNFMRLVPEFTELDAPEFRCFITGGAPMPEALIRMYAAKNMQVVQGYALTESCGGGTLLLGEDALAKVGSAGRATMFADVRVRTDDGMIAERGQGEVVIKSDFLLKEYWNRPDATRDAFHGDWFRTGDVGEIDSDGYLYIK…
cl|NONE|MMRN_RS12800|WP_020728878.1| wax ester/triacylglycerol synthase family O-acyltransferase [Mycobacterium marinum]	MNTNRISPIDLSFLLLERPNRPFHMTAFTIFQKPKGQHSSFGSRLFDAYRHSRAIEPFNYRLSWPGRNLARWEIVEPDMRNHVQHIVLPGPGSMAQFYETVSFLNTGLLDRGHPLWECYIIDGIEGGRIAIMLKVHHALIDGEGGLRAMRGFLSTSPHDKTLAAPWMPAPSSRAPRRPQPRVSRRQWLQRGLTGIAKLPSDLAGMVGDAVDLGAQALQLKPQRGALPFAASPTLLNHTAKSAARAYANMELPLAELKAVAKATDTSINDVVMTIVDDALHHYLDEHRAPADRPLVALMPMSMRSQAGAGNQVSAELIAMGAPKANLRQRLKQVSQATTAAKDKGNGMKSPSRQAYTLSLFASLAMSDVLPGFGKAPSANLVISNMKGPAEQLYLAGAPM…
cl|NONE|MMRN_RS12810|WP_036455647.1| SDR family NAD(P)-dependent oxidoreductase [Mycobacterium marinum]	MFKLNSGTNTSDLAGRVVAITGAGSGIGRELALLCAQRGADLALCDINDTAVADTAQTARGFGHDVITRRVDVSDPEQMTAFADATLGHFGGVDLLVNNAGVGLIGGFLDTSRKDWDWLVSINVMGVVHGCEAFLPAMIESGRGGHVVNLSSAAGLLANPALSAYSATKFAVLGLSEALRIELEPHRIGVTAICPGVINTAITKASPIRGAGDTEGRRQRLTVTYQRRGYTPARAARNILRAVERNKAVAPVAAEAHVMYALSRIVPPLARWVSAQMAKAAK
cl|NONE|MMRN_RS12960|WP_020728903.1| Gfo/Idh/MocA family oxidoreductase [Mycobacterium marinum]	MTGHGSPLRIGILGAARIAPQALVKPAQGNVEAVVAAVAARDGLRAQAFAAKHGISRVHSSYEALIADPTLDAVYIPLPNGLHGRWTQAALTAGKHVLCEKPFTANAAEAGEIAQLAATTDRVVMEAFHYRYHPLTLRIEQIIASGELGTLQRVETSMCFPLPKFSDIRYNYALAGGATMDAGCYAVHMARTFGGGTPEVVSAQAKRRDSEVDRAMTAELRFPAGHSGRIQCSMWSSHLLNMSARVVGDRGELRVLNPVVPQLFHRLTVQSAIGRRVERFPRRASYAYQLDAFTGAILRGEAVKTTPQDAVQNMTVIDAIYRAAGLPLRNPS
cl|NONE|MMRN_RS13000|WP_020728912.1| wax ester/triacylglycerol synthase family O-acyltransferase [Mycobacterium marinum]	MERLSGLDAFFLYLETPAQPMNVCCVLELDTSTMPGGYRYKRFHAALARHLQAVPEFRMKLADTQLNLDHPVWVDDEGFELRRHVHRVGLPAPGGRRELAEMCGHIAGLALDRDRPLWEMWVIEGGARNDSVTVMLKVHHAVVDGVGGANLLAHLCSFQADGPVPLPARGAGPGHPLQIATSGLMGFALRPLRLATVVPATIRTLAQTVLRAREGRTMAAPFSAPPTPFNGNVTRHRNVAFTQLDMRDVKRVKQRFGVTVNDVVVALCAGVLRRFLLERGELPDTPLVATVPVSVHEKSDRPGRNQTTWMFCRVASQIGDPAERIRAIAKGNAAAKDHTAAVGPTLLHDWTQFGGPTMFSILPRIPISRSPAYNLILSNVPGPQTQLYFLGCRVDAMCP…
cl|NONE|MMRN_RS13410|WP_020725256.1| DUF881 domain-containing protein [Mycobacterium marinum]	MSQDRCAAGGDESRDENRGTATQHGHSKTTPKSHATAKHGRHEMPADRSRPDRGPRETQDSTGARRGRSRLLFGALAILLCLVLGVAIVTQVRQTESGDSLETARPADLLVLLDSLRQREGTLNAEVTDLQNTLNALEASGNNDQTAIESAQARLAALSILVGAVGATGPGVTVRIDDPGPGVAPEAMLDVINELRAAGAEAIQVSDAQQSVRVGVDTWVVGAPGALTIDNKNLSPPYSILAIGDPPTLAAAMNIPGGAEDSIKRVGGRMSVQQSDRVDVTALRQPKPHQYAQPVK
cl|NONE|MMRN_RS13545|WP_020728978.1| LLM class F420-dependent oxidoreductase [Mycobacterium marinum]	MAIRLGFQIPSFSYGTGVDKLFPSVIAQAREAEAAGFDSLFLMDHFYQLPMLGTPDQPMLEAYTALGALATATERLQLGTLVTGNTYRNPALLAKIITTLDVVSAGRAVLGIGAGWFELEHRQLGYEFGTFTDRFNRLEEALQILDPMIKGERPTFSGSWYQAESAMAEPRYRDRIPILIGGGGEKKTFRIAAHWADHLNIVAALDELPRKMDAVAARCEEAGRDPSTLETSVMLTVVVDEKAKVERPPAETSRRMVTGSPAQIADQVQTKVLDTGIDGVIMNLSAHGHSPGLITTVAEALRPLLTG
cl|NONE|MMRN_RS13585|WP_120308533.1| alanine and proline-rich secreted protein Apa [Mycobacterium marinum]	MHEVDPNKRRRHGLWTTLALAAVSSASVVSIALPATASADPAPAPAPSTTAAPPADPNAAPPPADPNAPPPPPADPNAPPHHRQTPTRHPTTGRPQRATPPPADPNAPPPPVVDPNAPEPGRVNNAVGGFSFVVPAGWVESDASHLDYGSALLSKMTGEPPMPGQAPPIANDTRVVLGRLDQKLYASAEATNPKAAVRLGSDMGEFFMPYPGTRINQETIPLNANGITGSASYYEVKFSDESKPNGQIWTGVVGTPAGSTPNEGPPQRWFVVWLGTSNDPVDKGAAKVLAESIRPWMPPPAPAPAPGEPAPQPGAPEPVPAPAPAPAAGVAPTVAPAPRTQPT
cl|NONE|MMRN_RS13660|WP_020729001.1| endopeptidase La [Mycobacterium marinum]	MPQAISVPVLFVSDTIVLPGMVVPITLDDAAQAAIDAARASESGQLLIAPRLDDRYPTYGVLAKILQVGRIAGGGAAAVVRGERRAQIGAGASGPGAALWVEVTEVPEPEATEEAKTLAAEYKKLLVAMLQRREAWQIIDHVNSLTDPSALADTAGYASYLADMQKRQLLETADVSQRLRLLIDWTGDHLAEVEVNDKIADDVRAGMEKTQKEFLLRQQLAAIRKELGEGDPDGAGDPDDYRARIEAAELPDKVREAALREVGKLERASDQSPDSGWIRTWLDTVLELPWNITTEDSADLSAARETLDADHHGLDDVKDRIIEYLAVRARRAQRGLQVVGGRGSGAVMVLAGPPGVGKTSLGESVARALGRRFVRVALGGVRDEAEIRGHRRTYVGALP…
cl|NONE|MMRN_RS13695|WP_011740861.1| TIGR03618 family F420-dependent PPOX class oxidoreductase [Mycobacterium marinum]	MTTLNDAVGLATADRGLAVVSTVRADGTVQASLVNVGLLMHPDHGRPALGFATYGKVKLANLRARPQLAVTFRNGWRWATVEGGAELAGPDDSQPWLADREQLRLLLRDVFISAGGTHDNWDEYDRVMAEERRTVVLIEPTRIYGNG
cl|NONE|MMRN_RS13795|WP_015355544.1| esterase family protein [Mycobacterium marinum]	MTDVSGKIRTWGRRLLIGAAAAITLPGLVGLAGGAPAAKAFSRPGLPVEYLQVPSAAMGRSIKVQFQSGGDNSPAVYLLDGLRAQDDYNGWDINTPAFEWYYQSGLSVIMPVGGQSSFYANWYQPACGKSGCSTYKWETFLTSELPEWLSANRSVKPTGSAAIGISMSGSSAMILAVYHPQQFVYAGSLSALLDPSQGMGPSLIGLAMGDAGGYKAGDMWGPSSDPAWQRNDPTIQIPALVSNNTRLWVYCGNGTPSELGGANLPAEFLENFVRSSNLKFQDAYNAAGGHNAVFNFNDNGTHSWEYWGAQLNAMKGDLQASLGAA
cl|NONE|MMRN_RS13815|WP_020729023.1| alcohol dehydrogenase catalytic domain-containing protein [Mycobacterium marinum]	MATHKAVQIGAAGGPLQLVDVDTAPPGDGEVRISVSACGICGTDRAFVLGAFPGLGWPLTPGHEIAGRIAEIGNGVEDFAVGDRVAVGWFGGNCNHCDPCRKGMFIHCAKMKVPGWQYPGGYAESVTVPATALARIPAELSDAEAAPMGCAGVTTYNALRHTRARPGDRVAVLGVGGLGHLGLQFCRAMGFETVAIARGSAKAEDARQLGAHHYIDSTTGDVAEGLRRIGGAAVVLATAGNSAAMAETVGGLLPRGELVVIGVTADPLPISPVQLINPGLSVTGHPSGTAKDVEETMHFAVLSGVRAWIEERPLAQAADGYEAMEQGRTRYRTVLAM
cl|NONE|MMRN_RS13845|WP_020729026.1| hypothetical protein [Mycobacterium marinum]	MATVLTACSGFLLAILWMDLMFDSQVVFRRNSPDRLPESVLESISSYYRRATTTSRPMGHLIALVMLILLGTLGFRAALGRDPGWLLVLSAALAGGPIVLALTHTLPNAVRLGRRSGPPSAQARVARSILRDHLFCFGCMLAFLILWVVNDTS
cl|NONE|MMRN_RS13995|WP_038579702.1| NAD(P)/FAD-dependent oxidoreductase [Mycobacterium marinum]	MTDYDAIVVGAGHNGLTAAAVLQRAGLRTLCMEANTYAGGMAATVELIDGFHFEIAGSVQFPTASQISKELGLDTLPTVAPEVMSTNIGESGEEAMIFYRDPLQLISHLGEKHGSAAVTGMAELIGWSQGPARALGRFEVRTPPRTLDEMYACATNQAERRAIHEMLFGSAMDVIDRFLPDKEKHAVMRGMLAFLAVNSTYRGPFTPGSAACLAFALAVPDDSTAMMTKLRGGIGALTDHLRELFASAGGDIRFRSKVVEIVVDRGAVSGVRLPDGSVISTPVVVSNLAPDVTLAKLVGPEHVGADLLARLAGRDHRASFVQIHFALDALPEFAPPYELLNEPGMQQSVGIFGTPEEQQQQWETCRRGIVPENPSMGMQIPSVHDSGLAPPGKHAASAY…
cl|NONE|MMRN_RS14025|WP_020729057.1| hypothetical protein [Mycobacterium marinum]	MKTQLRFERWFLPLSVPLGLGPKNCAVRVEAGNLYVRMGWAFAADIPVASIKSAALTNARVFAAGVHYSGGRWLVNGSGKGLVALTIEPPAQAKAVFMSVRVRSLWISVTDPDALIAACATP
cl|NONE|MMRN_RS14070|WP_020729066.1| maleylpyruvate isomerase family mycothiol-dependent enzyme [Mycobacterium marinum]	MLPWRGLAVPSPGMGRVDYLAALRRDGDRIVSVSEAGLDRPVPSCAGWTIADLIWHVGVVHTFWRQVAVGAITGPETYQEPARPPNLVDWFRDGVAETSDALAGIDPAVPAWTWGRRQDVGFIRRRVAHETAVHCWDAVTAVGPEEPIESELAADGVSEFIDDVLPAMSKDLAGPFQTISLRACDTDTQWTVRVGDGHCHAMPIETVADATVSATASDLVLLLWGRRRPDRVDVDGAAEALRRFLARATF
cl|NONE|MMRN_RS14375|WP_020729089.1| hypothetical protein [Mycobacterium marinum]	MTMVEAAKIAFQLSLFVVILGYGLTAHFSDVLYVLRRPGLLARSVLAVLIVAPVLAILLVRLLELRPQIAIALVTLSLSPLPPLLPRRGEKAGGHVQYALGLVIILAVLVVPVLTMAAMLLDDIFGRQLVSRPGAIGELMAISVLAPLGAGMAIRARWPDAATRIALPIQRAQKWVLPIAMIALLISAAPEMWKLIGESTLVAMLAFIAGTFAIGHLLGGPDRESSTVLAFASSCRHPATALAIASANFPNADEHAAVALYGLLTAALGMLYTLWTRRRAVTSPS
cl|NONE|MMRN_RS14420|WP_020729096.1| alpha/beta hydrolase [Mycobacterium marinum]	MQHVQWTRSGVRLIRRIDRAGDLNWLFLPGGPGIGSESLHELVDTVDVPGTCWLVDLPGDGSNVNAPGASEDPYRLWPRVVAEAARQVPHPVFVGHSTGGEYLLSTPALDAVLEGLVLISTAPDASWMPAFEEMTRNNWLPGVEQAMARYQSDQTPENLRAVTVESAPWNFVEHSVARGARILARLPYNTGATQWSDANFDSSYRLAWWPTRLPTLIVSGAADRIVTQSLWQTERFQADNVIRRVIAEAGHFPWIEQPVAVRDAFTEVAQRIIGTRATGSDRRD
cl|NONE|MMRN_RS14460|WP_081651012.1| radical SAM protein [Mycobacterium marinum]	MQWVIKTSKLCNLRCKYCYEWEHLSDPTRMSESVWRDALVAIRDYADLTTRRCGYDIPVDIIWHGGEPTLLPREYFERVFALQREVFPSDWLQSRRVRNVLQTNLYSVRDEHLDVFEEHGVELGISVDFAEGVRLTAGGKRTEAAVRSNIRRLQDRGLPFSIITVLAGHTVSQIQRVFEEISQLQKPARLLPLFSGPAARPMNGVTVDKSDILDALMVFFDLWVSAGMTPRVDPLDQYLRTVILERMGLERPGQDRALLGNDVLVIDRDGRLSCDAYREHGDLGNITETTIEDIVDGATYGYLVAEETALKDSVCTQCPFLGACDTSPIARNFDSHILQDCPIDRYILPRIEAHLEDRGFFDEQFSAMVHEVTATHVVEAFGARVSYSC
cl|NONE|MMRN_RS14490|WP_012394565.1| LLM class flavin-dependent oxidoreductase [Mycobacterium marinum]	MEIGIFLMPAHPPERTLYDATQWDLDIIELADQLGYVEAWVGEHFTVPWEPICAPDLLLAQALLRTKQIKLAPGAHLLPYHHPVELAHRVAYFDHLAQGRFMLGVGASGIPGDWALYDVDGKNGEHREMTREALEIMLRIWTEDQPWEHRGKYWNANGIAPMFEGLMRRHIKPYQKPHPPIGVTGFSAGSETLKLAGERGYLPMSLDLNTEYVATHWDAVLEGAARSGRTPDRRDWRLVREVLVAETDEQAFRYAVDGTMGRAMREYVLPTFRMFGMTKFYKHNPSVPDDDVTPEYLAENTFVVGSVDTVVDKLEATYDQVGGFGHLLVLGFDYRENPGPWKESLRLLAEEVMPRLNARIAKKPGGPHKPPKPEAAIV
cl|NONE|MMRN_RS14570|WP_085981917.1| ABC transporter permease [Mycobacterium marinum]	MVTLTDRAASPVADPVADPVARPLAGSVTKPVRALGDFFAMTLDTFVSMFRPPFAWREYLLQCWFVARVSTLPGVLMTIPWAVISGFLFNVLLTDIGAADFSGTGCAIFTVDQSAPIVTVLVVAGAGATAMCADLGARTIREELDALRVMGINPIQALVVPRVLAATTVSLALSSLVIATGLIGAFLCSVFLMHVSAGAWVTGLTTLTHTVDVVISMIKATLFGLMAGLIACYKGISVGGGPAGVGRAVNETVVFAFVVLFVINIVVTAVGIPFMVS
cl|NONE|MMRN_RS14810|WP_036455696.1| prenyltransferase [Mycobacterium marinum]	MHRPSPPAVPGALTRDQCRQTAQSIASAQEPSGAIPWFVGGHTDPWDHVECAMALTAAGLLEQARAAFDWSRRAQRADGSWPIQIRTGTVEDENSDSNFCAYIATGIWHHVLVTGDKSFAVTMWPVVRKAIDFVIDLQVGNGEICWARSESGPLTEALMTGCASIFHAMRCALALAALVGEPQPEWELALGRLGHAIVAHPEAFAEKERYSMDWYYPILGGALRGPAAAARIDHRWNDFVVGGLGIRCVDDRPWVTGAETCELVLALDAIGHRAAAHEQFAAMQHLREDDGSYWTGLVFADGKRWPEERTTWTAAAMILAADALSNTTRGAGIFRGHALPTGLQTDFDCECVVSRPGR
cl|NONE|MMRN_RS14815|WP_020729158.1| methyltransferase domain-containing protein [Mycobacterium marinum]	MLTVDFDRLDIGPGATVIDVGCGAGRHAFEAYRRGADVVAFDRDAAELRAVDTMLAAMAQTGEAPAAASAKVVLGDALALPYPDETFDCVIASEILEHVPQDDAAIAELVRVLKVGGTLAVSVPRWLPERVCWLLSDEYHSNEGGHVRVYRASELREKITRHPMALTHAHHAHALHSPFWWLKCAVGVSNADHPLVAAYHKLLVWDLMRRPRVTRMAESVLNPLVGKSVAMYFDKRESAQSPADLGHSVASA
cl|NONE|MMRN_RS14820|WP_020729159.1| glycosyltransferase family 4 protein [Mycobacterium marinum]	MRIALLSYRSKTHCGGQGVYVRHLSRGLVDLGHDVEVFSGQPYPELLDPRVRLTEVPSLDLYREPDPFRVPHPSEIRDSIDLLELFTMWTAGFPEPRTFSLRVARLLADRIGDFDLVHDNQSLGTGLLRIAAMGLPVVATVHHPITRDRVLDLAAARWWRKPLVHRWYGFSAMQKQVARQLPHLLTVSSSSAADIVTDFGVSPDQLNVVPLGVNTELFEPGVGPRKPGRVMAIASADTPLKGVSTLLHAVAKLRVNREIELRLVAKVEPNGPTEKLIAELGVSDIVHISNGLSDAQLAALFASAEVACIPSLYEGFSLPAVEAMASGTPIVASRVGALPEVLGTDGACAQLVPAADVGALTHALGELLDSPDKRRSLGEAGRQRALGVFSWEAVAAQTV…
cl|NONE|MMRN_RS14825|WP_020729160.1| FAD-dependent oxidoreductase [Mycobacterium marinum]	MRCTDVGVVGAGIVGLATAYALSLGGISVTVYERGVPGHGQSGGESRIFRHAHDDARMVALAKRSRLIWDEWGRRLGVELLCSDGVVAIGPVAERRLGVLEAVGDCPARRIGTDELHRRLPIYADFDGVAVLDERGGAIRTTRAISALTAALADRLVTDEVLLVRTTSAGTVEVRTGGAVAEHGRLVVCAGRGTAALARGVGLALPVREGAHVRLTYRVRGEPPPRLACLQDGATSFGETGIYAAAEAGNRRYAVGLNEYVDAPGGGLLAPAALARLGERANAYVERALPGLDPAPVDIRHCWVTELPWGSDGVGVWQRDGIFFIAGHNLFKHAPALGSELAAAAGDDHLFDDLRPEAQLGSRSPQ
cl|NONE|MMRN_RS14830|WP_036449986.1| VOC family protein [Mycobacterium marinum]	MRLDHIVLWTTDPRAAVDFYTQVVGLAPVRVSEFEAGDAPFPSVRVSADSIIDLLPRDSVADTETLTGGPGSAGHRVNHVCLAMTKAEYDALDQRLQAAGVDTSARLNRSYGARGWAPQGYYFADPDGNVVEARYYE
cl|NONE|MMRN_RS14835|WP_020729161.1| PPE domain-containing protein [Mycobacterium marinum]	MDFALLPPEINSARMYAGPGSGPMLAAAAAWDGLAAELHSTASSYQLVVAGLTTGPWVGPSSVSMAAAAASYVAWTRITATQAEQAASQAAAAVAAYEAAFAETVPPPEVAANRALLMMLVATNLFGQNTPAIASTEAQYAEMWAQDSAAMYGYAGSSASATQLTPFDSPPSDTAPSGLATQAAAVAQVAETSAGNVQSTVARTPQALAAVPNTLNSLAAPAALPTLTPLELLDLLSDLSGLFIDPEIGAAGLGVDSFVGITALPYDIVGYLIGVHTDDIVSGWAGLETWPGLASVPPTPFPAAITNLGGSAISAGLGEANSISGLSVPSAWTVSAPAIRTLALELPGTSVAAAAEASSGGLLGQMALASVAGRAIAGTGGLGRRDRPGGATTRDQTAP…
cl|NONE|MMRN_RS14840|WP_020725423.1| DUF732 domain-containing protein [Mycobacterium marinum]	MSARHWLAACTAPVAVGAALVFGTAVATADATDDAFLAQMHKLGFTWPAGDDSDIVSMGHQICADRMSGKTPDAIAQDIHTTLGEKGITFADVTSMVSAAESTYCSD
cl|NONE|MMRN_RS14855|WP_015355775.1| ferredoxin [Mycobacterium marinum]	MRLVVDLNKCQGYAQCVPLAPEVFKLVGEEALAYDPNPDDSQRQRVLRAAASCPVQAIILEVDPPADRDTK
cl|NONE|MMRN_RS14865|WP_020729166.1| cutinase family protein [Mycobacterium marinum]	MIARSFARILGAAVVALGVLSAPIYSPTATADPCSDVAVVFARGTHQEPGLGNIGQAFVDSLTSQVGGRSVDVYAVNYPANDDYHTSASLGSDDASAHIQGTVANCPNTKIVLGGYSQGATVIDLASTAMPSTVADHVAAVALFGEPSSGFSSMLWGGQPLPTINPLYGAKTINLCAADDPICTGGGNIMAHVSYIQAGMTDQAASFAAGKLN
cl|NONE|MMRN_RS14880|WP_020725429.1| thioredoxin family protein [Mycobacterium marinum]	MAIESTMLALGTPAPHFSLPNPATGATVSLEELTGPALVVTFICNHCPYVQHVAAGLAQLGRDLADQGVPMVGISSNDAVTYPQDGPDQMAAEARRHGWTFPYLYDESQDVARAFSAACTPDTFVFDGERRLVYRGQLDDSRPRNDLPVTAADIRAAVDAVLAGRAVQPDQRPSIGCGIKWR
cl|NONE|MMRN_RS14885|WP_012394634.1| nitroreductase family protein [Mycobacterium marinum]	MPLEDAMRTQRSIRRLKSDPVDDSLVLHLLELAMKAPTGSNAQNWEFIVVKDREVVAKLGRLNRRAMQLFGPIYRRSIARRGDEKMLRLQKAVQWQADHFEEIPVVVVACLRGVIAPWPRISTSSAYGSIYPAVQNLLLAARAAGLGAGLITVPLWSTVLARRALGLPWNVTPCAVVPLGWPIGKYGPTTRRPVAEIVSLDRYGNRAFR
cl|NONE|MMRN_RS14890|WP_020729170.1| MarR family transcriptional regulator [Mycobacterium marinum]	MSGTRKVPQLPQPIETTRQETLKWVAASAPGLAVDDAELGTSLFAGSVRLVRTVDSHLQRYGLSSGRFAVLITLGAAPEGRHTPSAIAERIAVRRPTVTGIVNGLESAGLVRRSADPTSRRNQLVELTERGRRLVAEIAPDHFGRLAAAMGEFTPAERDTLRAAMGLLDRFGEVLLDERDA
cl|NONE|MMRN_RS14895|WP_020729171.1| DUF3179 domain-containing protein [Mycobacterium marinum]	MLALLYVLALVALVVSTGAFYLTLIPAFPAPWVYYHYRVRKPAVWTLFAVGVLVVGWAALRQGTFPLAALWPLLLLALATVFTYRLHQEVVFPAVDFPPMAPDALRLPLHDDMQLALIEYQGVSKAYPLDYVIHHHIVNDRFGEATVSLTYCAMCRSIIPFDVTDIGPLFVGSFKNANMIVADRRTKTFFQQGTFSSIVGPLHPHTLNMISFQILSWADVKQLEPLPQVVDVTEKDLRPFELPIHGVWRRILASQATPGLRREDRDQSMPARTRVVGVLESAGRPSPVYVKDKLLEHGVVKDPETGCYLVAVHGAVNGFRARVDGHDVALSLGADLLLHDKTSATTWDLTGHRVRGRLNANLTPIAVSDEYWFSWKYFHPDTQVIDV
cl|NONE|MMRN_RS14900|WP_020729172.1| serine/threonine protein kinase [Mycobacterium marinum]	MPLNEGDIFAGYVIQRLLGTGGMGEVYLAQHPRLPRLDALKILSLDATDDDEFRARFTREAELAATLWHPHIVGVHDRGEFDGRLWISMDYVDGTDARHLVEQRYRSGMPLEDVIEIVTAVAEALDFAHERRLLHRDVKPANILVTEPSESARRRVLLTDFGIAREIDDKHRLTEAQMAIGTVAYAAPEQLTGKPLDGRADQYALAATAFHLLAGVPPFDHSNRAVVVGQHLNMPPPRISKRHPKLAHLDAAFAKALAKDPDDRYPRCIDFAKALAAGPGSIAEHQARRGATSTEPFDVNAEMSAEALEPARPSGTAPSAHAQPYPSEAGVSTASLGAADQPVAGKARHTKRLERMTVDGTAVSVQKRPAGPEQDEEVWLFCVQRYESTGEPHTVIPVE…
cl|NONE|MMRN_RS14910|WP_020729174.1| cyclic nucleotide-binding domain-containing protein [Mycobacterium marinum]	MDVDIESNAEDARRLREFSAFDAFSDAELERVVEAAQRISQSVPWPLIREQTPSDACYILLRGEAGVYVGRDRIAVLRPGEVIGESALRRGKLRSATVTTTGPAEVLRIGRDDLARLLDEIPALRETMEATTARHVPVAQPPKSKPERSPLNASAPTEVVERFEQAAAAAGVSVGAALEDALTQWIDRNHKA
cl|NONE|MMRN_RS14925|WP_011740221.1| DIP1984 family protein [Mycobacterium marinum]	MKLAEALSLRANAARRVEQLRTRIVGNARYQEGEEPAEDAAALLAEAGETLDEYETLIRRINRTNAATAIGADGTLTDALARRDALRLRHYVLTAAADAAAGSNQPTYSRQLRSELKMLPALPVAELRAQADELARELRELDVRIQQSNWEVELLD
cl|NONE|MMRN_RS14940|WP_036455698.1| FKBP-type peptidyl-prolyl cis-trans isomerase [Mycobacterium marinum]	MKSFRVYSSAVLAACVAAIGVPLAASGTATAAASCPTAAPSSGATPEWTLNGATGSVAVTGSTETAAPVVKVSTPFSVNQTQVHTLQAGDGPVVPGTARVSVCYMGVNGRDGSVFDSSYERGAPVVFPLNGVVPGFQKAIAGQKVGSTVAVAMTSADGYPDGQPSAGIRPGDTLVFAIKVLSASN
cl|NONE|MMRN_RS15075|WP_012394701.1| sn-glycerol-3-phosphate ABC transporter ATP-binding protein UgpC [Mycobacterium marinum]	MASVSFEGATRRYPGADRPAVDSLDLEVDDGEFVVLVGPSGCGKTTSLRMLAGLERVDAGRIRIAERDVTNVDPKSRDVAMVFQNYALYPHMTVAQNMGFALKVAKTPKAEIRDRVLQAAKLLDLEAYLDRKPKDLSGGQRQRVAMGRAIVRRPQVFLMDEPLSNLDAKLRVQTRNQIAGLQRQLGTTTVYVTHDQVEAMTMGDRVAVLCDGVLQQCAAPRELYRRPDNVFVAGFIGSPAMNMFILPIVDSSVLLGDWLIQLPREVTVPAPEVVVGVRPEHFEVGNLGVEMEIDVVEELGADAYLYGRIINGGAMIDQSVVARADGSNPPERGSRVRLYPQPAQLHFFTVDGRRIA
cl|NONE|MMRN_RS15085|WP_036455708.1| sugar ABC transporter permease [Mycobacterium marinum]	MTSIDTRSTPEPGAETGRSRRWQRRSWAGRMFVAPNLAAVAMFLLFPLGFSLYMSLQNWDLFRAPTFVGLQNFAKLFTSDPLFLIALRNSVVYTAGTVVPTVLISLVVAAVLNRKVPGIGVFRTIVFLPLAISSVVMAVVWQFVFDTNNGLLNIILGWIGVGPVPWLIEPRWAMVSLCLVSVWRSVPFATVVLLAAMQGVPETVYEAAKIDGAGEIRQFVSITVPLIRGAMSFVVVISIIHAFQAFDLVYVLTGPNGGPETGTYVLGIMLFQHAFSFLEFGYASALAWVIFAILLVLTVLQLRITRRRSWEASSGLS
cl|NONE|MMRN_RS15305|WP_012394745.1| F420-dependent biliverdin reductase [Mycobacterium marinum]	MAKTTTRLTNDALAFLSERHLAMLTTLRADNSPHVVAVGFTFDPHTHIARVITTGGSQKAVNADRGGIAVLSQVDGARWLSLEGNALVNNDLDAVRDAELRYAQRYRTPRPNPRRVVIEVEIQRVLGSSSLLDRGD
cl|NONE|MMRN_RS15550|WP_020729322.1| glycine zipper 2TM domain-containing protein [Mycobacterium marinum]	MTHFVVLLLALLIGVVAGLRSMTAPAVVSWAAFLSWINLHGTWASWVGNLITVVILSVLAVGELVNDKLPKTPPRTAPPVFAVRIILGAFAGAVIGTAWGYRWGGLGAGIIGAVLGTLGGYQARTKLVAARGGHDLPVALLEDSIAVLGGFAIVATVAAL
cl|NONE|MMRN_RS16070|WP_172607169.1| mevalonate kinase [Mycobacterium marinum]	MSHPAMKARSRSGVGTATGKAIVLGEHLVVHGAAALAIPIPILVETATAHRGPAPTPVRQPTVGSMGLDMASLISDFAERFDVPAAVASGVVVEVSHVVPCGRGLGSSAAVVRAVVLALADLFERKLTAMQIYELVQSRERTAHGTPSGVDAAATGADGPIVFHRGAVRPVSPAPVGVFVVADSGEISATKDSVAEVAAILTADRDGLARRDWLVEQLDALVGRAAIDLQQGDLTALGAAMARNHDLLRGLNLSTPRLEGLIEAANTSGAMGAKLTGSGRGGCALALARDWVHAQVIGEAMRKAGAVATWAVALDSFAGRLTASASGREVAP
cl|NONE|MMRN_RS16085|WP_020729404.1| terpene cyclase [Mycobacterium marinum]	MNVIDFPQVDLGTEATISPDVDNAGEHLKTWSRATGIVLDGPNGDAFDALAQHRLAAWTYPAATGAELDLMADWIGWLFAFDDVFDESIDGCDQDFAIATAAATNTVYTGLPSAPPSPVVRPYVVALEDLWERTTQGMPAYWCRRLANDMVDYVNSYRSHALINASRIALDEQSYRAHRLISSAVFITLDLGEAAARRALSESLLVHPYIRAAREAANNIVSWSNDLYSAPKELSLGDLCNYVAVLQSQDDLTTAQAADRVSQYLHEEIARFDQTKQLIHTHLIPRLPTEDQQGVISMLDTCSNWITGNVAWSLETARYASRAIDMEREKEVFGDLRT
cl|NONE|MMRN_RS16140|WP_020729411.1| long-chain fatty acid--CoA ligase [Mycobacterium marinum]	MRQYSVPARFSVDERDNVAAMVFEHERDDPDHIIYQRQIDGIWTDITCAEAARHVRSAALGLIALGVQAGDRVSIFSATCYEWAILDLAILAVGAVTVPIYETSSAEQVRWVLQNSEAVLAFAETDAHAAMIAELTGDLPALRRVLVINGSGPKALEQLAEEGGSVDRAELTARLDALRSSDPATLIYTSGTTGRPKGCQLTHSNLLHEIRGTQESLPTLVCPGQRLLVFLPLAHVLARALALSAFASKVTVGFTSDIKNLLPLFAVFKPTIVVSVPRVFEKVYNTAEQNAANDGKGAIFKLAAQTAVDWSRAVDDGRPGLLLRAKHALFDRLVYHKLRAALGGDCHAAVSGGAPLGARLGHFYRGVGLTIYEGYGLTETSAAVTINQIDAIKIGTVGK…
cl|NONE|MMRN_RS16260|WP_103654126.1| MFS transporter [Mycobacterium marinum]	MTASRLVGSNPRTPFGRLVTQGSFYSAGMQMGSGAVVLPVICAHQGLTWVAGLLFPAFSIGAILGNSVSPLILQRFGQYRHLLMAAISASAATLILANAAVPWTGALVAAVFFVTATASGVVAGVSGVAYTDMISNKLSVLRRGELLLTQGAVGSLLATGVTLVIVPRLAHGDEMARYHDLLWLGAASMIVAGVAALFVGPMRSASSAPTVRLPLRDIYRQGFEIARREPWFRRYATTYLLFAPISLGTTFFSLRAAQSSGSLHVLVILSSIALVIGSLLWRAVNRRFGVRGMLLGSSLFSIAAALVCIVAELCGQWTQMWAYGTAFLLATVAAQTVVAASISWISMFAPEQHRATLICFGATLAAVVSTLLGAVLGELAQRHATIGPVLVSLTLAIIA…
cl|NONE|MMRN_RS16615|WP_012394932.1| RNA polymerase sigma factor [Mycobacterium marinum]	MAVPKRTIVDDRWATESDLIAALQAGDGKAFRALVETLHAPLVRLAGIYVSRATAEDAVQNAWVSAVRSIGKFEGRASVRTWMFRVVLNQVHTLARKEANTVPFATAGPEVDPRPSVDPERLIDPELGPNHWRDVPVRWDLLPEQRLLSAEVRSVVVEALQQLPGAQREVVAMRDLEGWSSEETCEALGISAVNQRVLLHRGRTALRAILEEYFHDN
cl|NONE|MMRN_RS16620|WP_012394933.1| zf-HC2 domain-containing protein [Mycobacterium marinum]	MTTDGDFISNELRITCSDAVALVTDYLEDALDESDLNRFEQHTRGCQACRVYVDQIRRTIRIAATTRDESVEVRPANFDALLAEFDRLGRDSTL
cl|NONE|MMRN_RS16625|WP_012394934.1| NAD(P)H-dependent oxidoreductase [Mycobacterium marinum]	MASSIFHEMKKEGPLYALFLNCTLKKGPEVSNTEALCNLLIDRLKAHEPDIETEIVRVVDYDVKPGVGNDEGDGDEWPLILEKVKRANIIVPAMPIWMGVRSSVMQRVIERLDGTTKTVMCEKTGQFPLYGSVAGIVVTGNEDGSHDCVANTFGNLLHFGATVPPNTDLYWVGDAGPGASYIEAGGELSPYVRRNAELTATNLLFAAKLLRENPYAVNIAQLNAQMMERNKVKMAAMKLAIDYMRANMPD
cl|NONE|MMRN_RS16635|WP_012394936.1| RraA family protein [Mycobacterium marinum]	MQLTELVDGLGVADVVDAMMMTYAHRAHIIELDSPDPDRVLVGPAVTISFLPVRKDLMDPEKHSLGPAIYRAVAKHDPAGAVLVMASNGYHQTSLGGGTKLSRVENLGMAGILADGMLRDFEELSTYNFATYCHGETARGGGNEIQPYLADVPVAIGGVTVVPGDVIFAKGSTAVVIPGDQAEAILTKAHNIMKKMDQVKESLKSEDPETVLRQGSGEL
cl|NONE|MMRN_RS16640|WP_020730666.1| acetolactate synthase large subunit [Mycobacterium marinum]	MAPSNTSEQIVAALAAEGVEYVFGIPGDENLHFMEALRNDGRIKFILFRHEQAAGFAAAAYGRLTGKLAVAMSTLGAGAMNLTTPVAHAYLTAMPMLVITGQKAVRDNRMGQYQIVDVVDVMRPITKFAAKIPSGPMAGSLLRQAMMSALGERQGPAHLELPDDVARETELGPLVPCWHGDIPVATQDSIETAARLIRDARRPLIMVGGGTRANRPAVAAAVRALIEKTQIPFVATMMGKGVANEDDPRYLGCSIMPGDYPNCAITTADVILNVGHDVLEKPTFFMQPDDGRTVIHLNPFAAQGDNSYFPQAQVVGDMADALHRLTEQLCPNPAWDHDGFHRLAKAMQDSIKRASTDTSFPAKQGYLIATLRDFMADDDILSLDNGIHMMWATRNFNAR…
cl|NONE|MMRN_RS16645|WP_020730665.1| DUF1622 domain-containing protein [Mycobacterium marinum]	MSFIETVSRIGMAIDGMGVAVIMLGAVVSSGLFVAHLPRRPDRAYREFRQNLGRSILIGLELLVAGDIINTILVTPNGESVAALAGVVAIRTFLSISLTVEMTGRWPWRQPTVSPETTAAGGQFDAAADS
cl|NONE|MMRN_RS16825|WP_020730637.1| epoxide hydrolase [Mycobacterium marinum]	MRPFRIDVPDDVIDDLKARLASTRWPEAECVDDWSQGIPLSYTRDLAAYWANDYDWRAREAALNRFDQFITEIDGLDLHFIHQRSPHQDAFPLLITHGWPGSVVELHKVIEPLTNPTAHGGRAEDAFHVVCPSLPGYGFSGKPSSTGWGVDRIAWAWETLMQNLGYQRYGAQGGDWGAAVTTQIGRNGGHCVAIHLNMPIAMPTRAALTNPTAAEQEVLAALAYHRKWGTGYFKQQSTRPQTVGYGLTDSPVGQLAWIVEKFWAWMDCAGNPENILTRDELLDNVMMYWVNAAAASSARLYWESFKVWGQTERVELPTGVASFPKEVLRAPRAWCEPNYNITHWTTMPRGGHFAAFEQPELFVGDVRAFFATVR
cl|NONE|MMRN_RS16855|WP_012394973.1| AraC family transcriptional regulator [Mycobacterium marinum]	MSVIRGTALTGYPALVSELGADPEALLARAGVKRSDVGRFDAFITYLALIHAVESAAAVTKTPDFGRRLAERQGIEILGPVGVAARTSKSVAEALDTFEHYLAAYSPAIAATMSREPGGEASFLEFKILIAHPPAHPQTTELSLGVMLRVLRFLLGAGYAPTVVDLPHPALTPREDYLRYFACTPRFGSHRGGFRLPSEDLQRPLVRDELAHRVVLEYLDTVIDRQRPTMASSIRELIRQLLPTGAATVPVIADQFRLHPKALRRRLAAEGTNFNAVVDDVRREVTERYLRDSDMTLTHLARQLGYAEQSVLSRSCQRWFGASPASLRAQWQRTASPITLQSTR
cl|NONE|MMRN_RS16880|WP_012394978.1| 2,4'-dihydroxyacetophenone dioxygenase family protein [Mycobacterium marinum]	MTLATAPAPATTATGAPLPLVALPQGELLTVNEHDVPLVHDALGPGVHFKPLRLDIENGEWLVLATFEPGATVPLHYHTGTAEVYTLSGCWHYLEYPDQLQTAGSYLYEPGSSVHTFVTPTTNTEDTVFLVRVQGANINFTDDGQFDSILDAALIAHVTQLKAEEQNLGPINYIGGGAAGHTTKEA
cl|NONE|MMRN_RS17020|WP_020730616.1| SHOCT domain-containing protein [Mycobacterium marinum]	MTSRRVAKFSLTVAILTLVVSVAGFIVTLVLNAFFLDKYDAYGEVAIPGSGSVHLPAGDVTVSLHTLVIGGTNGVGLPVPPLGISISPPDGVPQPEVTESIGSTTTVNNDAHVRVWMVRVPVEATYRVTTDGEVGGYINPRLAFGHQSSYGWLVWVFVAMFGVGLIDLVLSVVWLSHSRPAASAPPASPYFAEAPILASHPSDPPRTAYEPSDDGIRLERLKTLAALRDSGALTEEEFQSEKRRILDGR
cl|NONE|MMRN_RS17035|WP_103654066.1| SAM-dependent methyltransferase [Mycobacterium marinum]	MPREIRLPESSVVVRPAPMESATYSQSSRLQAAGLSPAITLFEKAAQTVPLPDAPQPVVIADYGVATGHNSLKPMMAAINALRRRTREDRAIMVAHTDVPDNDFTALFRTLADDPDSYLHHDSASFASAVGRSFYTQILPSNTVSLGWSSWAIQWLSRIPVGAPELTDHVQVAYSKDERARAAYAHQAATDWQDFLAFRGRELCPGGRLVVLTMALDEHGHFGYRPMNDALVAALNDQVRDGLLRPEELRRMAIPVVARAEKDLRAPFAPRGWFEGLTIEQLDVFNAEDRFWAAFQSDGDAEAFGAQWAGFARAALFPTLAAALDCGTGDPRATAFIERLEASVADRLASQPEPMRIPLASLVLAKRA
cl|NONE|MMRN_RS17090|WP_020730602.1| hypothetical protein [Mycobacterium marinum]	MNHQHVDAETKAIQQPDRTVRFLDGSVRVVMELLGTVLIGHGVYQPGWKWSVHVGPTAGRPSARHVGYVLSGHMAVRSHDGLEILVGPNQAFAAEPGHDAWVVGDEPCVALDWSPINPSVFSVATPDAEPNR
cl|NONE|MMRN_RS17100|WP_036456381.1| DUF202 domain-containing protein [Mycobacterium marinum]	MSQSSETAQAADRGLQAERTTLAWTRTSFALLVNGVLLTTKDVQAHAGLAGLVPAGLAALAASCGYIIAYQRQRTLRRRPRPQRITARRQVHIVGLAVLVLMVVTAFAQLL
cl|NONE|MMRN_RS17110|WP_020730598.1| haloacid dehalogenase type II [Mycobacterium marinum]	MMSLMVTALLFDVQGTATDFHSTVCDEARRISAGRHPDADWPELVRRWRAGYFSALDASSAGHRGWVSVYSVYRQVLDTVLDGCGVTGLSAAERDELTLAWQRLRPWPEVVAGLTRLKTKFTLATLSNADVSAVVNISKRAALPWDAIFAAEMAGVFKPDPAAYRMAVGYLGCEPAEVMMVASHKYDLRAAARLGLRTAFVARPLEFGIGGAADATYADEFDINAADFLDLAGQLGC
cl|NONE|MMRN_RS17115|WP_020730597.1| HD domain-containing protein [Mycobacterium marinum]	MDHIAIADSIATAAHAGQLDKAGLPYLGHVRRVAVYVDPANAEAAVAALLHDVIEDSGITAAQLAEQGIPASAIDAVERLTRRDHVSPDDYYRRIREHPIAREVKLADLADNTDPERMAILSDADRARLTSKYAHAYRALGADFGDGAERRARANR
cl|NONE|MMRN_RS17625|WP_103653913.1| universal stress protein [Mycobacterium marinum]	MSHPQAPRCVVVGVDGSQAAINAARWAVPEAASRGIPLRLVHAVPERAASTNDEAAPDVEYAQAALHAASAALHAIEVPVEVEVDIVRGSAEAALVSESLTAAMVCVGSVGIGRVARKLLGSTAEAVTQRAHCPAAIIRTDPDTELSDTSWIAVVVDDSPGNDAVLEHGFREAQLRGAPILAMGVWRWGLGEIAYEQLHRRLDRWVSRYRDVHVQPAAARHGAADFLAKTEEPIQLAVVGSDDAGDVARMVGAVSRRLPQRSGHSVLVVRR
cl|NONE|MMRN_RS17630|WP_020730485.1| GAF domain-containing sensor histidine kinase [Mycobacterium marinum]	MGSDESGPAFAGLGRPGLVSRMHAQLDELLAARDQMEQLLRVIVEIGSDLDLDATLRRIVLAARELTSAPYGALAVRDPEGTLIRFIHAGLDDDVARRIGHLPVGKGVLGVSLVETPALRLDDLTMHPAACGFPEHHPPMRAFLAVPITIRGTVFGSLYLTHVDPGRKFSESDEFAARALAFAAGVAIDNAQVFERERTAVKWMEASREITTALMSSTESRREPLQLIAQRACTLTNAEQAIVLVPVESDLATDEIDTLVVSAAVGLHAEEVVGQQVPVRGSTCGDVFRSGEPLISEAFSYPIEAFTDVAQRSAIVMPLSAHEKVAGVIAVARGADQPPFDARCLDLVSQFATHAAIALLLASGREDARQLTILAERERIAHDLHDHVIQRLFASGMDL…
cl|NONE|MMRN_RS17635|WP_012395112.1| response regulator transcription factor [Mycobacterium marinum]	MVKVFLVDDHEVVRRGLVDLLGSDPDLEIIGEAGSVSEAMARIPALQPDVAVLDVRLPDGNGIELCRDLLSDLPELRCLMLTSFTSDEAMLEAILAGASGYVVKDIKGMELARAIKDVGAGKSLLDNRAAAALMAKLRGGAEQKDPLSGLTEQERTLLGHLSEGLTNRQIAARMFLAEKTVKNYVSRLLAKLGMERRTQAAVFASRLGQGTRPVQGD
cl|NONE|MMRN_RS17645|WP_020730482.1| 1-phosphofructokinase family hexose kinase [Mycobacterium marinum]	MTSPADPAVRGPQIVTLTMNPALDITTCVGVVRPTEKLRCSETRYDPGGGGINVARIAHVLGGSVFAVFPVGGSHGAHVTKLLSEAGVAFGEIPIAASTRESFTVNESSTGEQYRFVLPGPVLTPEEQAQCLQELGFAARSAQFVVASGSLPPGLPANFYQRVAEACRDLGARLILDTSGGGLSHIHAGVYLLKASVRELRECVGRPLVTEAEQLAAASELVETGRAEVVVVSLGSDGALLATRRARHRFRAVQMRGGSGVGAGDAMVAAITVGLGRGWPLVKSVRLGIAAGAAMLLTPGTQACERTDVERLFELVAEPVEVA
cl|NONE|MMRN_RS17655|WP_172607290.1| Hsp20/alpha crystallin family protein [Mycobacterium marinum]	MMGTLSVQRPARSLFPEFSELFAAFPSFAGLRPAFDSRLMKLEDEMKGDRYELRAEIPGVDPEKDIEITVLDGQLTIKAERSEKKEFNGRSEFCYGSFIRTVPLPAGVTEDGIEASYDKGILTVSVPVAEAKPAERRVRVQSVN
cl|NONE|MMRN_RS17665|WP_015356341.1| hypothetical protein [Mycobacterium marinum]	MEVVSALGGPPLLTDSDVDAIACRFVRSPYADNTMYREWPLDRRIEGFLRREGLVRLAEDGDAYDLILGRVMAYISAVPHPAVELRTSER
cl|NONE|MMRN_RS17680|WP_012395121.1| pyruvate dehydrogenase (acetyl-transferring) E1 component subunit alpha [Mycobacterium marinum]	MDAKLARELLSDMVRVRRMEEKCAELYSAAKIRGFLHLYVGEEAVAAGSLRVLAEDDAVVATYREHAHALLRGIPMTSIMAEMFGKQEGCSRGRGGSMHLFDQARRFYGGNAIVAGGLPLAVGISLADSMLKRNRVTACYFGDGAVAEGAFHESLNMAALWKLPVLFLCENNLYAMGTALHRAQSQTDLTVKAASYNVATLAVDGMDVAACMSATQQGVDHIRSTGGPFFIEFRTYRFRAHSMFDPELYRDKAEVQRWRERDPIRLFTEQCLNSGTLTDDDVRDIEGSAADEIAAAVAFADAGTWEDASDLERDVLTPPDSCDATAESTWEPAR
cl|NONE|MMRN_RS17690|WP_020730477.1| 2-oxo acid dehydrogenase subunit E2 [Mycobacterium marinum]	MIEFKMPALGSDMDEGTLNEWLVKPGDKVSRGQIVAIVETTKAAVEIECWQEGTVDELVVPVGDTVEVGTVLATLLEPGASPQKSPRQRPRKRAKPAPAVAASAPAPAHGATAAPRHRRWVSPAARRLAQSLHVDLDAVSGTGPQGAVTISDVEHAAASAVPAKRPAATAASTSAKSIGVKSTAQNKIAERAAQMRKSIAAAMSRSKREIPHYYLADEILMEKSLNWLTTRNAQRSITERVLPAVLLLKAVGLAAQRFGEFNGFWRDDGFQAATGVHVGVGISLRGGGLVAPAIHDVADKKLDELMGDLTDLVARARAGSLRSSEMSDPTITVTNLGDQGVDTVFGVIYPPQVAIVGFGKPAQRVCVIDGGIRVVTTVQGTLAADHRASDGHRGALFLA…
cl|NONE|MMRN_RS17695|WP_012395124.1| acyl carrier protein [Mycobacterium marinum]	MTTQQDTRAVVLSVLTTIAPEVDADDICDDVLLRDQVDLDSMDWLNFLLGIHKRMHVDIPESDYATLRTLNDVVTYVETHASKTA
cl|NONE|MMRN_RS17700|WP_012395125.1| pyridoxamine 5'-phosphate oxidase family protein [Mycobacterium marinum]	MSGAGDGITILPVHECWDLMKSVTLGRLVTSVDGRPQIFPVNFVVQRRTVLFRTAEGTKLVSTAINHKVLFEVDDHTSSEGWSVIVEGRARSMRTDEEIAEAESAHLLTWTATEKTHYVRILPDAVTGRRFQFGPPGQE
cl|NONE|MMRN_RS17715|WP_020730474.1| hydrogenase maturation protease [Mycobacterium marinum]	MNAAVVVIGLGNRYRRDDGVGVAAATALRELALSGVRVVTDLADPMSLLEAWSGAGLAVLIDAAVATPATPGRVRRCGLGDLATGSSGVSSHRADVATAYALGQALDRVPERLVIITVDVADIGHGVGLTPQVLDAVPVVVGLAVDEIGRPRPRADV
cl|NONE|MMRN_RS17725|WP_012395130.1| oxidoreductase [Mycobacterium marinum]	MGPTTLAVWKFASCDGCQLTLLDCEDELLTLADQVQIATFAEASSTMVGGPYDVSLVEGSITTHHDEQRIQEIRAQSKLLITIGACATAGGVQALRNFADVAEFTSVVYAKPEYIDTLATSTPISAHVKVDYQLHGCPIDRGQLLDTLEALLIGRKPRLPAKTVCTECKLRGVTCVIVAEGTPCLGPVTHAGCGALCPRHHRGCYGCFGPSAAPQTATLIPLLRRDGMSEDGVDRVFSTFNVTSFAAERSK
cl|NONE|MMRN_RS17730|WP_036456319.1| FAD/NAD(P)-binding protein [Mycobacterium marinum]	MTDAAAGVAAPPSAMAPVPYRVRSRVVESPDSATLCLEPVSEALRRPEPGEFMMLYAFGVGEAAISISGDPSVTDGSITHTIRAVGAVSRALHDAAPGSIVGVRGPFGTTWGLDEAAGRDLVMVAGGVGLCPLRPAVLGALAQRSRYRRLTLIVGARSRADFVFAAQLEKWAQDPDIELHVTVDVPVQGWRGEVGLVTEPLRRLALDPEHTTAFLCGPEPMLRFGAEALLAKGVAAQDIRVSLERNMQCGVGWCGHCQLGPLLLCRDGPVVSYDIAGPLLRVKEL
cl|NONE|MMRN_RS17745|WP_020730469.1| hypothetical protein [Mycobacterium marinum]	MNAHFPDAGTVRTVLTLASRAPSVHNTQPWRWQVGATTLHLYADTSLQLPNTDPEGRDLISSCGAALNHCVIALAAVGWHAKVARLPNPADPTHLAALEVSRHTPDQLNITLAAAIPRRRTDRRHYSFWPVPVSDVALMAARAARCGVSLRQVDATDKLNAIVAKSVWDHAADDEYLAELNAWSGRHASASGVPARNTPVSDPAAPLPSRLFAGSTLAMPADAAPADDNAVMLALGTRTDDRLAQLRAGEATSVVLLTATAMGLASCPVTEPLEIAETRASVRTDVFGNNDYPQMLLRVGWAPINADPLPSTPRRPLAEIVEWMSDREQCGTE
cl|NONE|MMRN_RS17770|WP_172607291.1| VOC family protein [Mycobacterium marinum]	MDFTAIAPILTVRSLDAALARYRTLGFAARAYEGPDRYGFVDRGQVSIHLTEWADHDPLSTSASVYLYVGDADSVYTQWQAVENLGGHFHAPHDTPYGLREFAYVDPDGTLHRVGSPLSH
cl|NONE|MMRN_RS17920|WP_020725830.1| class I SAM-dependent methyltransferase [Mycobacterium marinum]	MTTVPRRGFNDAVTGIWSLLAPAYDLAILQQWVYRPPHDEVLAQLRAHKSRRIADIACGTGILSARIERELHPDEIYGVDMSHGMLDQARAKSDRVRWLRGPAEQLPFDDGALDAVVTTTAFHFFDQPAALREFHRVLAPGGLVAVSSLSARQPLLQLPAASKWKPQHSPSPAEMRALFEGAGFTISDQHRVRRPVWTRLVPDLITVGTKS
cl|NONE|MMRN_RS17935|WP_020730441.1| PhzF family phenazine biosynthesis protein [Mycobacterium marinum]	MARSYDFAQVDVFSATPYMGNPVAVVLDASGLDDETMQRVARWTNLSETTFVLPPEDPNAHYKLRIFTPGGELAFAGHPTLGSAHAWLEHRESPGCADRIVQECGAGLVQLRRHHGMLSFAAPPMRRTGDLDEAYLTQIVAAFGIARDQVLAHQWVDNGPGWAVVQLATAQEVLDLEPDFSQMSAAMVGAIGAYPSGSEHAFELRTFAPGVGVAEDPVCGSMNAGVAQWLTSTGTAPLSYTVSQGARLARAGEISITTDPDGVVWVSGATRTCFKGTALF
cl|NONE|MMRN_RS17940|WP_038580057.1| hypothetical protein [Mycobacterium marinum]	MVEPVDIERRLADPKTYEDAILRIFSKKRRRGLAFGEAAGGVTYFGTASQRRTLSRAIARGVGSGRYRPQPVDLWMLETKGKVRAAHTPAFSDHVVGSALFQLLSHNARCYGLPGVYSYLPGLTNVAAVRALAGYVRAHRDRVGDKGPPLYVLQSDFEHYGDSLPVGPDAALWPTLREIATLGSSKGRIGVHTWDLITALARPIVRDESGAQFTRRYGVAMGTPLVPVLGNLAVIPMDRAIVGIEGIFYARYNDDFLIAHPDLAALHEADARIDALLDELGVKRKLAKELRTTLSATGQPCASDPAYRGRNRIDCLGMSVTHAGTMALAPHRLRRLVGRITTRLDATGSALSGMPAEERARQLVEATNVMLDVTNPFAVSGLSALLETTTDRGVLKDVD…
cl|NONE|MMRN_RS17950|WP_020730438.1| ribonuclease I precursor [Mycobacterium marinum]	MQLRRGDKAVLSISAGLAAIVVAAVAFSLLVVDRSPPPSKQPGNSSSSLLVMTWGPSLCRVERNNSGCRSGHVEKLGRALILHGLWPQPPTEQFCDVPKADEGRARDHLRDTDIASLDLPQDVQSKLQSMMSDIKAMVPHEWYAHGSCSGVTPAVYFSDAVTLADQLGRILDPVFEKAQGRQLSLGTIRERIDAELGDGAGERVSLTCRDVDKKEIVVYEVQLSLPPVAELSATQSTLSLQDLLFKGPTISAQCLRGRVP
cl|NONE|MMRN_RS17960|WP_036456607.1| TVP38/TMEM64 family protein [Mycobacterium marinum]	MTDTATDPAPPTASRGRHLVRLALFAGFLLGMFYLVAVARVIDIAGIRSAITATGPLAPLAYVVMSTVLGAVFVPGPILAAGSGVLFGPVLGTFVTLGATVGTAVVASLLGRRAGRDSARVLLGTDRANRLDARIERQGLWAVVGQRFIPGISDALASYTFGAFGVPLWQMILGSLIGSAPRAFVYTALGATIMNLSSWLAYAAIAVWCVTAIVGAVTARREYRKWRERASDPAPAESA
cl|NONE|MMRN_RS17980|WP_020730433.1| FHA domain-containing protein [Mycobacterium marinum]	MLSFGVLGPLEMTIDGAAVPLGTPKQRAVLAALLINRNRPVAIDALIEAAWEQGAPAGARETLYAYVSKLRRLMAGAGIETRELLANMPPGYRLTVADGDYDLGRFAAEKHAGVRAAAASGFEQASEHFSAALAQWRGPVLDDLRDFNFVDAFATGLAEEKLVTQIARAEVEIACGRAQSVIGELEALTTDHPYREPLWVQLITAYYLAERQSDALDAYRRLRDRLAEDLGVDPAPTVRALYGRILRQRPLDVCKTAQANADETISTLSVHMPAIPDATHGPSLRDANERRYPLVATTTRIGRSPDNDIVLSGGKVSRHHAAIVDTGSSFVIVDLRSLNGVSVSGRRVHTSTALTEGDRIRIAEHQLIFETASGADRVS
cl|NONE|MMRN_RS18005|WP_020730427.1| glutamine synthetase III [Mycobacterium marinum]	MSGNAVRLQAINNVEAYVPPAVSFVAGEAPGEIFGSNVFTKAEMQARLPKAVFKSVLATIDKGARLDPAVADAVAVAMKDWALEKGATHYAHVFYPMTGLTAEKHDSFLEPTADGQTMAEFAGKTLIQGEPDASSFPSGGLRSTFEARGYTGWDVTSPAYVLENPNGNTLCIPTIFVSMTGDALDYKTPLLRSQQAMGIHAERILKLFGHKELNKVVSFCGPEQEYFLVDRHFFVARPDLVNAGRTVFGAKPPKGQEFDDHYFGAVPERVLGFMMDTERELFKLGIPAKTRHNEVAPGQFEVAPMFERANIASDHQQLLMTVFKTLAKKHGMECLFHEKPFAGVNGSGKHVNFSVGNAELGSLLVPGDTPHENAQFLVFCAAVIRAVHKYAGLLRVSVA…
cl|NONE|MMRN_RS18025|WP_103653918.1| dienelactone hydrolase family protein [Mycobacterium marinum]	MHHVQDTVSTPDGSCPVSLFLPDACEPVPGVVMYPDVGGFRPTFQEMAATLAGFGYAVLLPDMYYRHRGYAPFSLPSAFTDPGERARMMALGDSLIPDMMASDADAYFDYLSTRAEVRDNGFGVCGYCRGGRISMIVAGRCPDRVAAVASFHGSQLAADNPNSPHLLASRMRAKVYVAAADNDELFPPQQAATLRRALTAAGVDHTIETYGAEHGFAVADNPGYDADAARRHWDALRDFFGSTLGAQPGNTG
cl|NONE|MMRN_RS18065|WP_020730416.1| oxidoreductase [Mycobacterium marinum]	MTSTPPVALITGVSSGIGAAIAVRLASAGFRVVGTSRAPQRLAPIPGVETLALDVTDDTAVRSVVSEVIDRTGRIDVLVNNAGLGIAGAAEESSIAQARSLFDTNFFGLIRLTNEVLPHMRRRGSGRIINISSVLGFLPAPYAALYAASKHAVEGYTESLDHELREYGVRALLVEPSYTRTDFESNMWEADTPQAAYADNRAAVRAVMTDKIRNAELPTVVADATYAAATDKRIKLRYPAGRHARQLALLKRIAPAAVLDNGIRKQTGLNSPRPTPVPAER
cl|NONE|MMRN_RS18175|WP_120308621.1| WXG100 family type VII secretion target [Mycobacterium marinum]	MTISYQFGQVDAHGAVIRAQAAALEAHHQVIVSDVLRAGDFWGGAGSTACQEFITQLGRNFQMIYEQANTHGAKVQAAGNNMATTDTSIGSSWANPEPHHRRV
cl|NONE|MMRN_RS18365|WP_020730367.1| esterase-like activity of phytase family protein [Mycobacterium marinum]	MKPFLGRLLACLLVGCVLCPAVFGCAPTHQRGGVHTPAALLSYIGQAQIPFGASVDGAVIGGLSGISYDADRQVYYVISDDRSDRGPGRFFTMRLALSDIGISDITVTGAYSLLDRDGKPFGPLNRSSTPPVISPDPEGIAVDTARRRLYWSSEGERLTDRQLGLLDPWIRIADLDGRYLGQFTLPPNLAVSAQRTGPRNNQALEGLALTPDGRSLYAAMEEPGLQDEPPANTGRQVLTRFTKFDVETAAPTAQYAYPMEPAASPAVRNGVSDLVALSDTTFLVVERTATVPPVIRIFRAEIGAATDVLSMPTIHGTPLTPMRKTLAADLPALAGTAAAAALSPLNNIEGITLGPKLADGRQSVVLVSDNDFSPAKVTQLLLWAMP
cl|NONE|MMRN_RS18375|WP_036456278.1| acyl-CoA dehydrogenase family protein [Mycobacterium marinum]	MAPDMTNTAKHLRDALDGRFRDVKNEMRQQLTLEIFRPHYTPNTVIARAKVAEQMQFMAGAGAAEDSFRKEHGGTGNVGAAITMIEMLAMSDLSLMVKAGVQWGLFGGAVENLGTERHHEQYVPKIIDLQLRGCFAMTETGHGSDVQSLETTATYDADTEEFIIDSPTPTARKDYIGGAAETATIAAVFAQLITQIDGEQANHGVHCFLVPIRDEDGNDLPGVTTSDCHYKGGLPGVDNGRITFDHVRIPRVNLLNRYGDVATDGTYSSPIDNPNRRFFTMIGTLIRGRVTVGGSAAAAARVALDIATRYALQRRQFSAPDDDDSEVLIMDYLMHQRRLFPLIARSYALQFAQNELVSKCHDLQTTDSPDAEEQRELEARAAGLKAANTWHASRAIQEA…
cl|NONE|MMRN_RS18415|WP_036456590.1| molybdopterin-dependent oxidoreductase [Mycobacterium marinum]	MAPNKDAVKTVCAYCGVGCGIVLQTTTDPQTGKRRVAKSTGDKSHPANLGRLCTKGTTTADLLAAPGRMESAYLRAHRAGHLESIPIDDAITQCAMRLRAIIDEHGPDAVGVYVSGQMSIEAQYLANKLTKGFIGTNQIESNSRLCMAGASSGYKLSLGADGPPGSYQDFDHADVFLVVGANMADCHPILFLRMMERVKSGAKLIVVDPRRTATADKADLFLQIAPGTDLALLNGLLHLIVENEQTDPQFISEFTEGWEVMPSFLEQFTPDRVSEITGIPSEDIRTAARWIGTAANWMSCWTMGLNQSTHGTWNTNALCNLHLATGAICKLGSGPFSLTGQPNAMGGREMGYMGPGLPGQRSVLSAPDREFVEEQWGLPGGALRTDVSGGVIDMFSRMA…
cl|NONE|MMRN_RS18425|WP_020730355.1| adenylate/guanylate cyclase domain-containing protein [Mycobacterium marinum]	MDPERPGPASTDPSPTRLAGESAASPRRLPIMIVRKFIDDLAASLRCGSSARPVLFGFMMISNLAGVALVLVLVIVAIPTPDMFAPEVLWITEGVLPVYVVMAMTFGWVWLIKRVLAGLRWENDNQPLTAKDQRNAFLAPWRLALVPVVSWTIGSALFAVLYGRVSYEYVPKIILGTSLSGIALSATCYFFAELMLRPAATIALGGGQPTRRLAPSVMGRATTSWVLGSGVPLVGIILAVAFAMSQQHLTRNDLGLVLLLLAPSALVSGVLCNMIAAWLTATSVRDLHSALKRVESGDLDCQLEVFDGTELGELQRGFNAMVEGLRQRERIRDLFGRHVGRDVAAAAEDQSFELGGEERCVAVLFVDIIGSTRLVTARPPAEVVRLFNQMFAVIIDEVS…
cl|NONE|MMRN_RS18885|WP_099052653.1| phospholipase C [Mycobacterium marinum]	MSRREFMAKATGVGAGAFLTDWAAPVIEKAYAAGPCSGHLTDIEHIVLCLQENRSFDHYFGSLSSVDGFDTPTSLFQQKGWDPRTQSVDPAGTTVPYRIDTTRGPNGVGECVNDPDHQWIAAHLSWNGGGNDGWLAAQARTRSQANTPVVMGYYARPDIPIHYLLADTFTICDQYHSSLLGGTMPNRLYWISGTVNPDGDKGGPQIVEPTIQPKLTFSWRLMPENLSDAGVSWKVYNSKLLGGLNDTSLSRNGYVGSFKQAGDPRSDLARYGIAPRYPADFVLDIMNNRLPQVSWVVPLTVESEHPSFPVAVGAVTIVNLIRALLRNPAVWEKTALIIAYDEHGGFFDHVTPPTPPEGTPGEWIPPTVDINTVDGSGGIRGPIGLGYRVPCFVISPYSR…
cl|NONE|MMRN_RS19300|WP_020730283.1| acyl-CoA dehydrogenase family protein [Mycobacterium marinum]	MDFQYSDEQTLLRDTTRDLLSRSYDAESRNKIIDTDLGWSRDVWSHLADTGILGLGFEPAEAGQIEIMLVMTEVGRRLAPEPIVHAALAPGAIIAELGNDAQLQLLDEVAAGQRLLAFAHLEPGQRSPAATVSTRAVRQGDSWHLSGTKNPVLAGDCADTLVVSAALPDGGVGLFLVDAGPEGGGVDKHPYPTFDSQRGAQIDLDQAPAAPLGDAVDASAAIRNAIIRIQSAMCAEAVGAMEEALRLTTDYLKTRKQFGVTLNKFQALTQRAADMYVSLELARSMNFYAAMSIADGNLDPLIASRSKLQIGRSGRHIAQESIQLHGGIGVTAEYPVGHYAARLTAIDHTLGSTQDQLRVLIDHIADYDLVRL
cl|NONE|MMRN_RS19415|WP_020730260.1| NAD-dependent protein deacetylase [Mycobacterium marinum]	MPTLKAVDSPELVAALTGHRIAVLTGAGISTDSGIPDYRGPDSPPSNPMTIRQFTSDPVFRQRYWARNHVGWRHMDDTAPNAGHRALAALERAGVVTGVITQNVDLLHTKAGSKNVVNLHGTYAQVTCLGCGHTISRSTLAAELESLNPGFIERAEAVGGLAVAPDADAVIADTESFRYIDCRCCGGMLKPDIVYFGESVPKEHVDQAFSLVDQSDALLVAGSSLTVFSGYRFLRHAAARGIPVAIINRGHTRGDDLADVKVDGGCSELLVLLASELAAAVYVEPITVC
cl|NONE|MMRN_RS19420|WP_020730259.1| cytochrome P450 [Mycobacterium marinum]	MTAISASVRPYDTIDLSSRAFWASSASQRESSFSVLRAERPVSWHPPVEDALIQDPNDPGFWAVTRRADIVAVSRTNEVFLSGNGVLFENVPAELLEASQSFLAMDPPRHTKLRKLVSAAFTPRQVRRIEDSIKINAKGIVEELRMAGGGVDFVEHCAKELPIRTLSDMVGIPEADRERVAHAADALVSWADPRYLNGREPLAVLFENQMYLHQVAASLAAERRDRPGDDLFSALVNAEVDGDRLADADVAAFFVLLAVAGNDTTRQTISHGLKALTDFPGEKAWLLADFGTRIGTAVEELVRWATPVMTFRRTAAADFELGGQLIRVGEKVVMFYASGNWDEDAFCHPERLDLSRSPNPHVGFGGGGVHFCLGAHLARAQLRAIFGELLVQLPDIQAG…
cl|NONE|MMRN_RS19860|WP_172607299.1| cutinase family protein [Mycobacterium marinum]	MCQHQNVNARQFTRLLGVGLATICAALLSAPLIIASASTAACPDAEVTFARGTAEPPGVGGVGQAFIDSLRSQLGGRSLGVYAVNYPATEDWPPSASAGATDASTHVESMAASCPNTKLVLGGYSQGAMVIDLITIARAPVAGFIPQTLSAEVADHVAAVAVFGNPTDRYLGGPISEISPWYGHKAIDLCAPNDPICTPGALALPSHDEMFSAAHLSYAQSGMPSRAATFVVSQL
cl|NONE|MMRN_RS19985|WP_020730180.1| hypothetical protein [Mycobacterium marinum]	MHPPPQASLHPLTTPRAAALAGVVFALLFGAVIILIRTRMPEGEGDTAGWLNNEHGGIATAAVLMPFAGISFLWFIGVVRDGFGRYEDRFFATVFLGSGLLFLAMIFVMTAASAGLVASNANVVDPAAHAEVVRFGKAVVLTASKTYALRMAAVFMISLATIWLRTGLMPRWLAGISYLAAAALLTVSDVSMWVTLMFPAWVLLVSGLILARSQRIHEMRADTQTGSGSPTAS
cl|NONE|MMRN_RS20000|WP_020730177.1| ABC transporter permease [Mycobacterium marinum]	MTVSAYRPLAPITEQVVRLYRRTTKPIIRLGHMLVFFFRALAGVPIAVRQYRGEFLRLLSNITWGNGSIVVGGGTAGVAVVLGMTVGALLGIEGYNFLDLLGLGPATGLISSLVNTRELAPLMASLAFAMQAGCRFTAQLGSMRIAEEIDAMESIAIRPIPFLVTTRLVASIVAMIPLYAACLAIGYLTTQVVVGISSGSSTGSYLHYFSLMLAGQDIFYSLLKTVIFVWIASTIQCYYGFYASGGPEGVGVAAGHGMRASITVVIMVNMLITMALWGVDSGARFGG
cl|NONE|MMRN_RS20010|WP_020730175.1| MCE family protein [Mycobacterium marinum]	MKFRGPLIGLSLFMVVAVALTWMVYVSLRREVAGKTVAYAAVFTDVYGLREGDDVRMAGVRVGRVEKIDLEGKLAKVRFVVQNEQRLFGNTVASVTYQNIVGQRYLGLSLGKKGSPDQLAPGSVIPVQRTEPSFDVTALLNGYEPLFSLLNPRDADNLTKGIIESLQGDTSSLATLVSQTSTLTETFAGRDQALGDVITNLNKVIYNLAQQNDNLDGVITDTREVVSTLDQRRPELVSSIGSLARVLERLSASANDVYPQLREFIDRQPGAIRHILSVEPQVAFFGDNIPLLLKGLTRVGNRGAYGNAYVCDINAFGFFPGLNDVMPIIVNAATPGNQARHTPRCRSMADG
cl|NONE|MMRN_RS20035|WP_036456223.1| tetratricopeptide repeat protein [Mycobacterium marinum]	MIVVATTEKDDETQSEEPAASSEDDQDTEDTSQTPDIEVDSVEHAEAESADDDEDNTLLAGKREKAARPSSSWVQYLRRGAMPLLLAGALALSAFLGWQQWQQHQVKLAGQQAQQAAIAYAQVLTSIDSNNVDQNFRQVLDGATGEFKDMYTQSSVQLRQLLIDNKASAHGVVVDSAVASETVNKVVVLVFVDQTVTNMAVPDPRIDRSRIKMTMEKVDGRWLASKVQLL
cl|NONE|MMRN_RS20515|WP_020730158.1| Rieske 2Fe-2S domain-containing protein [Mycobacterium marinum]	MDRDQLIDLTRRALKLARDKTTDLAPHQHAVDAREYTSLDRHERDRAMVLDSPQLVGYSSELPGPDTYCTKTVMGRSILLTRAADRAVRAFDNVCLHRQSRVATGCGTALRFTCPYHGWTYDNGGRLVGLPGREGFPGIAVGSDGLTELPATEFAGFLWVSLHPAHPAARLDVPAHLGPLAGELQSWGIGRWSPLGEKVLDSPINWKLAADTFAENYHFATVHRRTFATIARSNCTVFDSYGPHHRLIFPLNTILELENAPEDQWDPFHHMVVIYALFPNVVLSVTIANGELFRIYPGDRPGSSTTVHQNSTPLELSDESVATGAQAVFDYAHATVRDEDYRLAETLQTNLESGARQRLVFGRNEPGLQHRHITWAQALETPG
cl|NONE|MMRN_RS20520|WP_020730157.1| aldehyde dehydrogenase [Mycobacterium marinum]	MTADSTHRSFDELFIGGRWCKPTIAEPITVISPHSEEPIGRAPAAGRDEVEAAVAAARRAFDYGPWPRLDPGERIRKVEELAAIYASHLDDMADLITAEMGSPHSFSRLGQAAGAAGLMQLALAAGRNFPWVERRQGIRGQAHLRRAPVGVVGAIVPWNVPQFLIMPKLIPALIAGCTVIIKPAPETPLDALWLAEMIEQIELPEGVVSVLPGGPSVGEALVRHPGVDKIAFTGSSATGRRIAALCGEGLKRVSLELGGKSAAIILDDADVGKTVAGLKTAGLMNNGQACVAQTRILVSERRHDEVVDALADMMSALQVGDPADEKTDVGPLVAQRQQRRVRDYIRSGQQEGARIVLGGQDNPQDRGWYVRPTLFTDATNDMRIAREEIFGPVLTVLTY…
cl|NONE|MMRN_RS20525|WP_020730156.1| hypothetical protein [Mycobacterium marinum]	MTSSELHWDEISVPFDLPEVVDAISYQRVVENAGATWDYFPGHFDPGYARHQGSPTIFVNTMHLAGFADRIATDWAGPASRVIRRRMRLTGSIYAGDTMVGRARVVAKRRDTSVDPPQYLLEIQIEVQNQHGALCCPVEITLQVPQSP
cl|NONE|MMRN_RS20530|WP_050674695.1| MaoC family dehydratase N-terminal domain-containing protein [Mycobacterium marinum]	MVGTASPPRTAATAVSGARIQLFAALVHDGNRSYWDEDYARAHWGGLLAPPALLMGWLTTPPWQPAERDSAGSLALRVPLPGTAFINAANDVEFLQPIVEGDRLCVVEELVSVSPEKRTRLGVGHFVETLETYRRQDGMVVARSRNTLFRFTPGPSS
cl|NONE|MMRN_RS20535|WP_015356618.1| nuclear transport factor 2 family protein [Mycobacterium marinum]	MTMSYQEQQLLQAATGRAAILDLTARHNRAYSDGDRDGWIATFRHSGASYTRDGESFTDLRAAFDGGDGQRLVSLDHEVQVDGVNAVQRCVAVLFAALHGDTNLRATGIFRDKLVYERGGWYFTSRVLEWDSVPSRHPLVM
cl|NONE|MMRN_RS20540|WP_020730153.1| cytochrome P450 [Mycobacterium marinum]	MAYPETNIATDYPFTQPDALSAPRELGKLRRRCPVADVRFPSGDPAVVVTRYDDAKRVLDDPRVSRNMYRADAARLSTTQLNMLELEFVSTLVDPPNHTRIRRLFAKALRRGRIEELRPRIVTIVDELLDAMLAGPMPADAVDALARPLPRQIIGEMFGFPPGEGDRAQYWAERLFSLSLHTAEEMAAGQQEFAAFICELAEKRRAEPTGDFFSDLVAVSDVDDGQLSHLELVYLAQALFAAGIDSTWVMISRMIGLLLHKGCYGRVVADPKLIEPTVEEVLRYLPPSNLGALRYAVEDIELDDAVIPKGTTIAVSTTAANRDPRFFDDPDEFLVDRSENRHVSFGHGRFLCPGAWLARCEMQSLLRGLVTRVPTLELAADVNDLKVRTGMMNEGMLSL…
cl|NONE|MMRN_RS20555|WP_020730150.1| Rieske 2Fe-2S domain-containing protein [Mycobacterium marinum]	MAPSTSNSASNSAEELSEQEFGPSGIALSPYRFPTGWFIVAFSSELGAGEVKRVHYFAEELVLFRTASGRVHALDAYCQHLGANLGVGGTVEGEHIVCPWHGWQWRGDGTNALIPYSKIGCKNNVRIRSYPSIQWYGFILVWHERHGRPPYWQPPVLPELETNEYYPLHPHTRMLNRVKVHPQMIIENAADPYHVQYVHKAASPANTASFEVSGYHLHATVNANFGGGRTKTWLTPNGPVDAKIVYDNYSLGLGIVRFPSELVATVQVTGQTPVDEDYTDYFYTQASIREPGDAGDVPIGRAARFLALQQEVIKQDFFTWENMKYLEKPNLAPEEARDYAALRRWAHRFYPGAQTSPADFGYTADGLPDPAASKA
cl|NONE|MMRN_RS20565|WP_020730148.1| CoA transferase [Mycobacterium marinum]	MLGSVSHGSEGRPTPLDKLHVLEISDRMAGSYCGKLLVDAGAHVRKIEPPQGDPLRTYSASCAPVPEGAPAAPLYCYLNAGKQSLTLAPDSQRYRAELAAADVLIVTAGRSQAGGLGIDPVQLLADSPQVIIVTISDFGWAGPFAERAASEFTLQAWAGSPGFRGDPAGPPISIGGDLGEYMGGAFAAFGALAISRRVERGGPGEHLDLSMLEAMALMQSSEWLHSQLLQVPSVRRTLEVPSIVPVKDGYVGITMVTGQQWLDFCAMVECPELEDIPQLRFQIGRWEYRDLIRESIGPWMAERTVEEIVELGQLFRLPIAALGNGATIRNMDHITARGVFVENPAGFHQPRPPWLMSRCAPAPVGRTAAPGTDVDDEPRWSAAESKPKPVDQGLPLEGV…
cl|NONE|MMRN_RS20770|WP_103653955.1| amidohydrolase family protein [Mycobacterium marinum]	MTDKAIDCLVNVHFGEAEAQPNWMLKVRDDYFKGPDSMFAPVDLAQLLDEMDEQGVQRAIVMDSLAIPSITARKFVQAKPDRFALAMGGINLLRPVRPLRELTAIVGELPVAYAVVGPSFWGDGQYPPSDAVYYPLYAKCAELELALCINTGIPGPPIPGEVQHPMHLDRVCVRFPELRLCMIHGADPWWDVAIRLLLKYSNLRLMTSAWSPKRLPESLLHYMRTRGKNKVIFASDWPVLRMRRVVPEARALDLPADVLANYLYNNAQEFFFGEESGR
cl|NONE|MMRN_RS20780|WP_020730106.1| amidohydrolase family protein [Mycobacterium marinum]	MDSLGYKAIDVDNHYYEPLDAFTRHLDKKFRRRGVQMVTDGRHTQVIIGDRVNRFIPNPTFDPIIVPGCLDLLFRGEIPDGVDPASLMKVEKLELRPEYRDRDARVAVVESQGIETIFMFPTFGCGVEEALKADIEATAASLHAFNLWLDEDWGFDRPDHRIIAAPMISLADPEKALQEVEFVLERGARMVHVRPAPVPGVPRNRSLGHRSHDRVWARLAEANVPVAFHLGDSGYLEIAGMWGGKETFEPFAAPPDPLDKILVDDRAIHDTMASLIVHGVFDRHPTLRVASIENGSEWVHRLAKRLKKLANQHPRSFPNDPVDALREHVWISPYYEEDLTVLADRIGVDRILFGSDWPHGEGLESPLAFTEELTGFSRAEVQKIMRDNALDFLGVTVAS…
cl|NONE|MMRN_RS20785|WP_036456542.1| enoyl-CoA hydratase [Mycobacterium marinum]	MSAADAQGAVLYEATPGGVAIITFNRPDRLNAWGPDLAAGFYTAIDRAEADPGIRVIVLTGRGRGFCAGAYLGSADAAAGCDKTMAKAKDANLADLVGERPPHFVTMLRKPVIAAINGPCVGIGLTQALMCDVRFAAAGAKFAAVFARRGLIAEFGISWILPRLTSWAVALDLLLSGRTFLAGEAAQLGLVKEVVAPEQLMPRALEYAEDIARYCSPSSMAVIKRQVYGDATRDVVEATSHAEVLLREAMPRPDVIEGIVSFLEKRPPQFPSLTSSER
cl|NONE|MMRN_RS20790|WP_020730104.1| N-acetyltransferase [Mycobacterium marinum]	MFMSEQECPYEEEFDGNDFCATHILGFVEGRPAGTMRVRWFAEFAKFERVCVLPQYCNSDVVNTMIELSFDVATRKGFTAIFGHAQVRLVHFWEKFGFKPMRKGAKLVFSDHEYVEMMCEKRPRSDAITLASDPYLLLRPEGAWGDPGVLERSATRPATNPY
cl|NONE|MMRN_RS20810|WP_020730100.1| enoyl-CoA hydratase/isomerase family protein [Mycobacterium marinum]	MTAADGPDDRVQFEAEPVTRIATITLNNPTRRNAYDAAMRDAIAGYLDRVAADDDLTVVILRGTGGVFSAGADMNNAYGWYGEADAPAADPPTQRRPSQRRRLTVDRRSFSFYHNLMGFPKVTVGEIAGHALGGGFEMALMTDISVIARNARIGMPATRFLGPALGSLHMFFHRLGPVLARRLLLTGDIIEAGDVEHLGIFTDTCDSGSMAARARYWAEKAAKMPADGIVIAKEAFRLVEQTQAYAGEEVASYLFHAFGTNLQFALGEFNFVKTRAEHGTKEAFRLRDEHFHVPEPES
cl|NONE|MMRN_RS20815|WP_020730099.1| hypothetical protein [Mycobacterium marinum]	MAQGEPRAAAGDARFGESPLAQTVAAAGVIRRLTSLLLAMEHPHPTVDAMLAQCCEWERELAAAAPDNAARIGPDADGNRVYLNHATDIGAYNPCFPEYKFDQLDPERAAGGVNFPLVYEGPPGLVHGGFLGVFFDCVIQHHNCVSGLSGKTRSLALTFRRPTPILTHLRFDITRSVTDQGISSKARVMVDEQLLCTGEVQTLASRPEELAAYQFGRRRKVSGS
cl|NONE|MMRN_RS20830|WP_051173384.1| enoyl-CoA hydratase/isomerase family protein [Mycobacterium marinum]	MPVTPQRSEKPDFTTILVDVNTTDHVATITLHGPEQLNAFNRTMCEEMAAAWHLIKHDESVHAVVLRAAGSRAFSAGLDIKTPYGQPKNIWNHEDPGEFLSPKWQKMWKPVVCAVQGMCTAGAFYFINESDVVICSTGATFFDSHVSAGLVCALEPIGLMRRIGLGETLRIALMGNDERVGAETALRIGLVSEVVAPQRLWERAHEIAATIAAKPPSATQGTVKAIWESLDKPYRAAVEQGLIHTRLGNPLGRAELADLPPRPDGSEPKTR
cl|NONE|MMRN_RS20850|WP_012395619.1| hypothetical protein [Mycobacterium marinum]	MALASLSGATAGIVACMTACVFAAPTVADPGDQIPGNGVFLVGTDMLPGTYRTEGPANPLILVFGRVSELSTCSWSTHSTPAASTDDIIDTNTSMGPMSVVIPPTVAAFQTMNCKLWMRVG
cl|NONE|MMRN_RS20980|WP_015356675.1| virulence factor Mce family protein [Mycobacterium marinum]	MRARLIRDAIRLGTFLLVCFLGVIGLFAVFGQLRFGEKTSTYKAEFSNVTGLEQNDFVRIAGVEVGQVKKVAIQPDTTALVEFTADSSVVLTQGSRAVIRYDDLIGGRYLALEEGAGSPKQLKPGDTIPMTHTSPALDLDALIGGFRPLLKALDPDQVNALSGQLIRALQGEGATINSFLAQTAALTTTLADRDQLIGDVIINLNVVLGSLGDQNKQFAKAVDALAELMEGLQARKEDITKGVAYTNAAASSIADLLSQARPPLAKTVQETDRASAIVLADHEYFDNLINTLPDAYQALSRQGIYGDFFSFYLCDVVLKLNGRGGQPVYVKVAGQPTGRCAPR
cl|NONE|MMRN_RS21320|WP_020730028.1| PPOX class F420-dependent oxidoreductase [Mycobacterium marinum]	MSFSSDEVAFMKSQPLARVATVDGDGQPDVVPVGFEFDGTYINIGGYQPSKTRRHHNVLAGNDKIALVIDDLVSTQPWSPRFLRVYGMAEVVAGDQPYLRVTPKISWSLNLRGEPVANDESLAPPKRTVHQHPRA
cl|NONE|MMRN_RS21370|WP_012395701.1| DUF732 domain-containing protein [Mycobacterium marinum]	MFTRRFAASLAGTTLTAASLGLAALGFAATATASAGSTDDAFLAQIQADGITPPSAARAISDAHAVCTALDEGNSPTTVINAVAESTGLSSKGAKTFAIDAASAYCPEYVTSS
cl|NONE|MMRN_RS21380|WP_012395703.1| hypothetical protein [Mycobacterium marinum]	MTVGASVKQSLEQWDRKMWDVAMLHACNAVDDTSRKRYPSLGAGTRFRRVIRDAVDIYGVMATPGVDLENTRFPVAVRSDLTPEMRPDIADVLYGIHRWLHGHDEESATGFEVSPYVNGSAALRVASDGKIQLPKTAILGLLAIAVFAPENKGEVIPPDYQLSWFDHVFFVSAWWGWQDHFREIVNVDRSSLVALDFGNSWSDWAPVG
cl|NONE|MMRN_RS21390|WP_020730017.1| NUDIX hydrolase [Mycobacterium marinum]	MPFIEPVASREIYRNRWMVLREDDIRRPDGSPGIYGVVDKPAYALVIAHDGNRFRLVEQFRYPVGARRWEFPQGTAPDLSDVEPAELAARELREETGLRAASFVSLGQLDTAPGMTSQRGWVFLATGITEGESEREHEEQDMRSAWFARDEVEQMIRTGGIVDSQSIAAYGMFLLHRG
cl|NONE|MMRN_RS21595|WP_020729984.1| membrane protein [Mycobacterium marinum]	MSAVAGIASAFGVGLAAGLGVAVPLGAIGVLLLREGVERGVRRAAVAAAAVSCVDVTYCAAAMLVGRFAGPAVEGLGSWPEVIGALLLVVVAAAGIARGLRRCEPAAQHWQSPRSGNRFAFFFGLTAINPVTLVYFTAIAATLEQSLGGGAAIAVVAGVGLASLLWQLLLVWIGAVVGAGSTARTRRLTILVGNVVVGALGVVMLASAAR
cl|NONE|MMRN_RS21975|WP_020729926.1| ATPase [Mycobacterium marinum]	MPIRWNVPQHAAALEQLDVALSDLARPGAVILGPDGVGKSTLARLAAEHFAQRHRATVIRWVTGTPTERTVPFGAFSHLVEIAELGKPAALLRAARASLGRKVRQGELLLIVDDAHDLDILSATLVYQLALAGAARMIVTARAEAAPEAIAALWTDNLLDRIDVAPPDGKTKQSEPADVDEFIAELPAPARAVLDYLTVEEPLSLADLTVLAGEGAVQQAVELGAAETRVRGEPDEPAVVYTAHPLFAKRARVALGDDGARQRRTELVTLLSQHPNEHLSDRLRLASLALDTDALQPVDDVVESAEQALRLGDLTLAERLAQAALDRSGGLQARLVLGQALAWRGRGREAGQVLTAVDPGQLSEAELMAWAVPQAANQFWMLGEPERATAFLQTTRNRV…
cl|NONE|MMRN_RS22040|WP_036456175.1| MaoC family dehydratase N-terminal domain-containing protein [Mycobacterium marinum]	MTDSETEFLSKLRSLVGQPTGGTGRPSVAPDPVNQPMIRHWAHALDDMNPVYLDPEFAAASRFGGIVSPPVMLQTWTMPAPKLEGIRERGGAPVEIKTNPTAFLDEAGYTSTVAVNSEFEIERYPRLGDLISATTVYEDVSEEKKTALGTGFFLTWVTTYVDQHGEVLGRQRFRVLRFRPQR
cl|NONE|MMRN_RS22060|WP_020729910.1| TetR/AcrR family transcriptional regulator [Mycobacterium marinum]	MPQSAALPQATDTRELIIGSAYVCFRRQGFQKTTIVDIARLANVSRSTIYEYFRDKAAIMEGCAERASEQFYREMSKAMDRGGSLQEKLCQAAVFVTQSRQAIASAKYFDEDAIGLLLTKDSAVLLRECIDFFAPYLAAAKLTGEVRKDLDVQAAAEWFARILFSLFSTPSPIRDMDDAQAVTEFVRAHVVDGFSDSRWRPARGVSKVH
cl|NONE|MMRN_RS22080|WP_036456173.1| Stf0 sulfotransferase family protein [Mycobacterium marinum]	MADSPSSYLVLASQRSGSTLLVESLRATGVAGEPQEFFQYLPTTSQPPQPREWFAGVEDDSILRLLDPLDEGKPDLAPPEIWRDYVRTVGRTPNGVWGGKLMWNQTPLLLNRARQLPNRSGDGLSAAIRDVIGENPLLVYVYRPDVVSQAVSFWRAVQTGVWRGHPDPARDARASYHAGAIAHVVSMLRAQEQGWRSWFAEEGIAPMEISYPVLWRNLTLLVGDILEALGLDARLAPTAPLVRQANERSDEWVDRYRADADRAGLPT
cl|NONE|MMRN_RS22245|WP_050674699.1| NUDIX domain-containing protein [Mycobacterium marinum]	MPNQPNQIVVAGAIICGATVLVAQRVRPPELAGRWELPGGKVAGGETEPAALARELVEELGLGVDDVAVGERLGADVVLDEKTVLRAYRVRLLRGHPCARDHRALRWVTADQLDDVDWVPADRCWLADLDRALRPAPPTG
cl|NONE|MMRN_RS22315|WP_020726301.1| TetR/AcrR family transcriptional regulator [Mycobacterium marinum]	MGRLRRARAPRGSGDLLRHEILDAATELLLQTRQARAVSIRSVAERVGVTPPSIYLHFQDKDALLDAVCARYLARLDEEMERAAMGHTCVVEVLRAQGLAYVRFALQTPELYRLATMGEWRSGSNVDSALDSSAFRHMCASVQAMMDEGIYRADDPTTIALELWTAAHGVAALLIAKPHLPFGDVAAFADRVLGAVLCGHMVAGLVGPQATSRDLMDWVVQHRPSEESRV
cl|NONE|MMRN_RS22340|WP_020729868.1| CoA transferase [Mycobacterium marinum]	MSGPLNGLRVVELAGIGPGPHAAMILGDLGADVVRIDRPSSSAGGRGGGVKDAMLRNRRIVTADLKSDQGRELVLKLVAKADVLIEGYRPGVTERLGLGPQDCAKVNDRLIYARMTGWGQAGPRSQQAGHDINYISLNGILHAIGRVGERPVPPLNLVGDFGGGSMFLLVGILAALWERHNSGKGQVIDAAMVDGSSVLVQMMWAMRGIGIWSDVRGTNMLDGGAPYYDTYECADGGYVAVGSIEPQFYAAMLAGLGLDAANLPPQNDVARWPELRAVLTEAFGRYDRDHWAKVFADSDACVTPVLSFGEVHTEPHIAERNTFYEGDDGGPQPMPAPRFSRTVPSRPRPPAAPLTDVEAVLSDWV
cl|NONE|MMRN_RS22425|WP_020729858.1| crotonase/enoyl-CoA hydratase family protein [Mycobacterium marinum]	MTDAGDDQPAGLVEHRGNVMVVTINRPEARNAINGAVSVAVGDALESAQNDPEVRAVVITGAGDKSFCAGADLLAISRRENIYHPDHNEWGFAGYVHHFIDKPTIAAVNGTALGGGTELALASDLVLADERAKFGLPEVKRGLIAAAGGVFRIVNQLPRKVAMEMLLTGEPITASDAYEWGLINQVVKQGAVLDAALALAARVTVNAPLSVRASKRIAYGVDDGVVADEERGWERTMREMRSLIRSEDAKEGPLAFAQKREPVWKAR
cl|NONE|MMRN_RS22430|WP_020729857.1| thiolase family protein [Mycobacterium marinum]	MAEAVIVEAVRSPVGKRNGALSGVHPADLSAQVLNGLADKAGIDPEIVDDVIWGCVMQAGEQALDIARTSLLTAGWPETVPGVTVDRQCGSSQQSVHFAAAGVVAGHYDVVVAGGVESMSRTPMGSSLANGGRPYSQTFLERYDGRIPNQGLGAEMIAEQWGLSRTMLDEFSLMSHEKAAAAQDSGAFDDQIVGIKDQDGNPVLKDEGIRRGTPMEKMAALKPAFKEDGVIHAGNSSQISDGSAALLFMSAEKAKSLGMRPIAKVHTAVLAGADPVIMLTAPIPATQKVLKRSGLSIGDIGAYEVNEAFAPVPLAWLRDIGADENRLNPNGGAIALGHPLGGSGARLMTTLLYHMRDNGIRYGLQTMCEGGGQANATVLELL
cl|NONE|MMRN_RS22470|WP_036456160.1| PPE family protein [Mycobacterium marinum]	MMLDFAWLPPEINSTRIFSGAGSGPLFAAASAWEGLAQDLYASASSFDSVVSGLSSGSWSGPASVSMAAAAAPYVGWLSAAAGQAESAANQARTAATAFEAALSATVHPAAVTANRMSLVSLVATNILGQNTPAIAANEFDYLEMWAQDVAAMVGYHGGASSVAAALVPFSLPPVDLAGLASQIGTQAFGMVTSASSALATPVQSVMAAVPAALTTLQSLPLQNASMLMYPFSMAMSPLMNLMSSSLRGSTAGVAGATAAGIPASAAKLVDAPVSGVKAMGGAGLGSSISAGLGKARMVGAVSVPPTWEGSMPSRMASSAMAGLGPAGVANEAEMAAAGRPAGMPMMPMPMGAGAGAGGGMPGGMLGRGGASPNPIQSRPSVVPRTGIG
cl|NONE|MMRN_RS22520|WP_020729838.1| alpha/beta fold hydrolase [Mycobacterium marinum]	MPEPRWIDVPGPNGDLKALTWGRPEAPMALCLHGFPDTAYGWRKLAPILVDSGWRVVAPFMRGYAPSAIPADGSYHVGALMDDALRVRSAAGATEGDVLIGHDWGAIAVAGLAAMPDSPFSRAVIMSVPPAAAFRPLGRVPDRGRLARELPHQLLRSWYILYFQLPWLPERSASWVPRLLWRRWSPTYYAEEDLRHVDAAIGTAEGWRAALGPYRATIRNTRPPARYAELNRWWTEAPQLPVLYLHGRDDGCAAVAFTHWTERVLPSGSEVAVVEQAGHFLQLEQPEAVAKLILPFIAPPG
cl|NONE|MMRN_RS22655|WP_036456483.1| heme-binding protein [Mycobacterium marinum]	MKKIIGIRARRQVVSISAGCLIGELAIGFMGAPQAVAAPDCSPQGVSATVSSVTASARQYLAAHEGANQVVMAAYGQPYAPAAASLRSYFTAHPQEYHDLRAILAPVGDTERQCDVAALPPDLESAYHEFMAG
cl|NONE|MMRN_RS22675|WP_036456132.1| carboxylesterase/lipase family protein [Mycobacterium marinum]	MASDGYVVETAYGPVRGAEDGIAAAGSEVRTKSWKGIRYGAPPVGELRFRAPQPPQPWTEIADATAFGPVCPQPVLANMPIDLGAPQDEDCLRLNIWAPANTAPGAGKPVMVWLHGGAYMLGSASQALYDGRRLASSGEVIVVTVNYRLGALGFLDLSSLSHAGRSFDSNVGLRDVLAALHWVRENIAAFGGDPANITLFGESAGAGLVTTLLVTPAARGLFSRAIAQSSPATSVYDRERAQRVAVHLLDKLGIAASDVDKLTQLPTAAIVAASTEVFNEVPVRNPGTLAFVPIVDGDVLTDYPVKVAQEGRSHPVPLLVGTNKHEAALFRLMRSPLMPITPRAITSMFTQIAAEQPDLQLPTEEEIGLAYSRLRRRARPLSIATDVGFRMPSVWLAEG…
cl|NONE|MMRN_RS22895|WP_020729778.1| patatin-like phospholipase family protein [Mycobacterium marinum]	MAPKRALVLAGGGLAGIAWETGVLLGIADESPAAARLLLDSDVLVGTSAGSAVAAQISSGTSLDALFDRQIAEQSAELDPGVDIDVITELFLDALRKPRIPGVDKIRQRLQRIGAVALATETVSESVRREVIAARLPCHDWPDRALRVTAIDVSTGELVAFDRDSGVELVDAVAASCAVPGAWPPVTIAGRRYMDGGVASLVNLGVADDCGVAVVLVPTGADAPSPFGGGSAAEVAEFAGRSLGVFADDDSLAAFGANPLDPRCRKASALAGRAQGRREASAVAAFLGL
cl|NONE|MMRN_RS23020|WP_012395978.1| N-methyl-L-tryptophan oxidase [Mycobacterium marinum]	MATTGYDVIVIGLGGMGSAAAYHLAARGRRVLGLERHQPAHDKGSSHGGSRIIRQSYFEDPGYVPLLLRSYELWERLAIDAQSDIYRLTGGLFIGPPDCATVAGSLRASREWDLPHEVLDAPQIAARFPNFTPQPTDIALYEAKAGLARPELTVRAHLELAKRSGATLQFEEPVLNWTTTASGVRVTTGRDTYTAEQLVVCPGAWAPELLSQLGIPITVQRQVMYWLDPVGGTAGFRDHPIFIAENDSGAQIYGFPAIDGPRGGVKVAFFRKGIACTPDTIDRVVGPQEIHEMITRVGELLPALAGTCLQAATCMYSNTPDQHFVIARHPYCPAVTVACGFSGHGFKFVPVVGEILADLVTEGATSQPISLFDPQRLVTV
cl|NONE|MMRN_RS23370|WP_020729706.1| methyltransferase domain-containing protein [Mycobacterium marinum]	MSATPDPREVTRGLLTEPCDLRHGFLDVLGESTSSPVPTVAQRAMNSRFVATVYERLWRPTAFYLASGVTTRAEQHRAAAALHLSTAHRLLDVACGPGNFTAPLVKQLPAGSLAVGLDISEPMLTRAVLDNSGPQTCYVRGDARMLPFDDETFDAVCCFGALYLMPEPFRIAREMVRVLGPGGRIAILTTYSGQRAPIRHALDAAAGAIGLTMFDQDSFVDMFSSAGLVDIDQQTQRGLQFVVAAKPK
cl|NONE|MMRN_RS23375|WP_012396050.1| hypothetical protein [Mycobacterium marinum]	MSTKYYLQMVPVESVEPGFSLAVEHRGDYRLFQVDCTQMSRRTGQPVMIKLTSERPGGSDPWILEYEAGAPVARLLGVCQVAS
cl|NONE|MMRN_RS23380|WP_020729705.1| DUF4239 domain-containing protein [Mycobacterium marinum]	MINIPAWLLLVALVILVAGGAVLIQMIVRRRFPKLTQDAHNDATRFAYGVIGFVYAFFVGFMVSALWSQINNEDGQARSEGAAAIQLARDPTVFDTADRDRIRLALLQYERAAVTEWPIAASGSDYPQADSTLQDLYAAYQQVQPRDDTQKIFLAASFRNLEKMYQARVERVIQARTEEGPSWLLWSVILLTSGLVLGCSIVFGVEQPRIHYTLVATVGVLVAVNLFLLLELGHPFTGALATSPEPLRDVIHVLSPPSS
cl|NONE|MMRN_RS23385|WP_020729704.1| hypothetical protein [Mycobacterium marinum]	MTVAAFILGIVATVLAVASITWQAMLLRGARPRLTPIVGLLTPDGLVTNDAGCDVRESLASAAEKLHSGPFFIGVKVVNSARTPCLVTGWAIRADPSGTSLVPVDPPIGGTEVPHEIPPGASAIFLTELHRAHRFAAATERVEDQPPRIALTVSAGGRTYATRPVAPALFSLSAQTTA
cl|NONE|MMRN_RS23395|WP_036456088.1| WecB/TagA/CpsF family glycosyltransferase [Mycobacterium marinum]	MNQGIRSAPAVRMAVSGTIVERREFDEVLSIIASRLQSTSRGCLSVGSVNLDHLFHFRKIAAAPRGRLEWLLLADGMPIAWRGKLLTGEPWPRITGADLLPSLLELAERSGQRVGFFGGSAGTHRLLAESLATRHPALAIAGMWAPTAEDIESSSEHLAAAIRNARTDILIVSLGKPRQERWVDQYGCATGARVFLPCGGAIDFLAGATNRAPGWMQKAGLEWLYRLASEPRRLARRYLLQGPIALLRAARAQLIYYPHTYCGGPPSSDHVDIPASVRDTTQPEPATA
cl|NONE|MMRN_RS23400|WP_020729701.1| sugar transferase [Mycobacterium marinum]	MTSLLHGRTGDCPATPDPMGSPNRDTVRRWRLQYSRRLRITDSAIVFAAVMLAQYVRFGDSPNRSGYPGPVMTLFSVLFAALWLSCLAIFNTRSQHVIGVGIDEYRRISSASFWTFGAIAMVTLLAKIDLARGYLAVALPVGTIALLASRNGWRKYVGRKRARGQCQTIALAIGDRPGVSRLIHELVRNPRDGYSVVGVCIPGSGAPRGDVLQVEGRKVPILGDESHAVAAIDECGADTVVVTQTEQFGVHAIRNLIWQLETLDVDLVVSPGVMDIAQARLTLRPVAGFPLLHVEKPQYSGAQRFQKRAFDFCFALTALIAASPLLIAAAVAIKLTSKGPVCYRAERIGINGQPFTMLKLRTMVVGADSQIDGLVSLNEGAGGILFKMRDDPRVTRIGR…
cl|NONE|MMRN_RS23405|WP_020729700.1| oligosaccharide flippase family protein [Mycobacterium marinum]	MTEPTVPSPVVPSVPVARLAQAFSIQLICRILGMLASVVSVMLTARYLGPGRYGQLTIAVAFIGMWASLVDLGIGRVIVRRVTSSPDDLERLVRIYNGLSLVYCIPLTLVAAGSGLLVYHDHEVRAMLVVLSCQLLIVTMLTRLEPVFLVTVRFTAVAVSDVVGRLATLGVISFLVASRADVIWFAVPQLIQTALQLLIQSRAASQRVRLRPILALREAADLLRESLFPMGVTVITVLYWRVDGVILSLLNTHSEVGVYGLASSIALNTLVLSVFFLKSTLSTATELYSRDLAAFAGFMRRSVELMYFLAVPIAVVGVLVAQPLIRLLGSQAFVSRGTPTLALLFIAVGLRFIATTLGEGLFASHSQRFWFWLSVATLTLNIVLNLALDGRLGAVGAGI…
cl|NONE|MMRN_RS23415|WP_120308657.1| glycosyltransferase family 4 protein [Mycobacterium marinum]	MNSLRLLWLSPWMRPLARIQAEALRSRGIDVLLVTTDQHPESDAARDYEVVLDPRLRAAASWPAGVAAGRRVRGYRPHVVIAELVRDPRWIALAGPAPRIQLVHDDRPHDTAEHRRAYESAIFDRWSARSAATITYSDYVAGAVATRRDVAGTPVHVVPLTSDLDPTLVPPLVGPEDRHDFVMIGRLHPYKNADVVLEAWQRHVGGNGWRGDDLLLIGGPFDARALPEHTRWLPGDYRYCDVVATLAAAKASVAHYRRASQSGVQVLSMQLGVTPIVSNAGGLPEYQPPGCPPVGIDDVRGLAAAFDTLAEPLTAARHRGALLPAALRRRPGRASVAGRHRGSGHPAALERAAISFLGHHRNGARENTQLAEHVCTKTAQPVGAQPAQHLLHE
cl|NONE|MMRN_RS23420|WP_020729697.1| class I SAM-dependent methyltransferase [Mycobacterium marinum]	MEPRGDKLIARYKQTYGIAAEADITERMILEHWNLEKRLTRELLQSDPETRWETFDRCYTRLYTELTWLNEFSDTASSASASAQERFGRWLELIGPPPQSIYEIGSGKAGLISFLALSGYDCKATEITRERGPALLSDSHENLSWGVSDGVHLDRFEPAQTYEVVVSDQVIEHLHPDDLQTHLRSVHRILKTGGRYIFNTPSKYTGPHDVSRVFKRAAPEGMHLKEYDCREIVAVTKRAGFSSVRYGFVPRRFRLLLVAVGARKLAEPERVGVLFLRMVLFVEKVLCGLRAHWLRRLCANMLCKLGVFSGTISVVAEK
cl|NONE|MMRN_RS23445|WP_036456080.1| class I SAM-dependent methyltransferase [Mycobacterium marinum]	MSNWLRDTATDINSRRSLSGRARARRWRHLIEVFPSFAEMRVLDLGGTPESWRLAPVRPTAVTTVNLLPIESQITGITAIQGDACELPGTIANDHFDLVFSNSLLEHVGGHVRRQRLADNVHRLADRHWVQTPYRYFPIEPHWLFPGIQWLPYEARVQISMRWNRGYIRTHTREEAQEQVDEIDLIGIAQMRRYFPSSLIWYERFAGLIKSLVAIKTDHDG
cl|NONE|MMRN_RS23460|WP_020729689.1| glycosyltransferase family 4 protein [Mycobacterium marinum]	MNSVGVPTPQDRLRVLVVGPAPAAATSRGGMATVIALMAAHPDPRIHITAVPTFIDGPLWPRLMLGVRGMLRATWLVLRKRTDVLHVHLAHGGSVIRKALPLLAARLTGTPAIVHAHSYDFGGWFDQLAPPARAAVRRMLAADHWVVLGESHVQEYASRLRLPTNRISVLPNAVRIPNTPVNQLGVQRVHAVALGRLGVRKGSYDLIDAVAALDETVRNRLLATLAGDGDVDQVRAAVAEAGLGETIDVVGWLDPMARDELLCRAQIFVLPSRNEGLPMALLEAMANGLAPVTTTAGSIGEVVTDGVNGLLVGPAHADQLAHALGALVTDENLRARLGGAARERAGEFGLDRWYQQLTRLWASLAGDPHPSRR
cl|NONE|MMRN_RS23670|WP_012396105.1| esterase family protein [Mycobacterium marinum]	MDAAKPAGISRARRLTWMSAAALLVLLVALSSTSATSSAWSRHGQPIEYLTVPSPAMHRQVKVEFQRGGPHAVYLLDGMLARDDYNGWDINTPVFDWFDQSGLSVVMPTGGMASFYSNWYRPAVGNGGTWTYKWETFLTEELPAWLENNKGVSQMANAVVGASMAGSASLILAARHPSNFVYASSMSGFLNLSAGKWPSLVSVAQLGAGGFHSDAMWGPAEDPAWAQNDPTVNAAKLVANNTRIWVYSGNGTPSAELGGDKPGASLLENATRVSNKAFQSKYKAAGGYNGVFNFPDNGLHTWQYWGAQLQAMLPDLRRVLGAG
cl|NONE|MMRN_RS23750|WP_020729648.1| fumarylacetoacetate hydrolase family protein [Mycobacterium marinum]	MKWVTYRSADGERVGVLSDGSIYAMAPGVALLDLIKRGADGLREAGENVLRSPSEVVALDEVTLAAPIPRPPSIRDSLCFLDHMRNCQEAVGGGRVLMDTWYRIPAFYFACPATVLGPYDDAPMAPGSAWQDFELEIAAVIGTGGQDLSVEQAEQSIIGYTIFNDWSARDLQQLEGQLRIGQAKGKDSGVTLGPYLVTADELQAYRRDGKLSLQVSALVNDTVIGSGSTATMDWTFGEVISYVSRGVMLAPGDVIGSGTVPTCTLVEHLTNPDSFPGWLRDGDVVTLEVEGLGQTRQRVCTTPPPQPLAARVNPDAAPEAARVNPAPPLVPYTRGLHQVADRVWAWTLPDGGFGWSNAGLVAGDGASLLVDTLFDLALTREMLDAMRPITDAAPITDAL…
cl|NONE|MMRN_RS23805|WP_020729640.1| flavodoxin family protein [Mycobacterium marinum]	MTATSDDSAAVPRFDGLRALFINTTLKRSPDLSHTEGLIARSSQIMREHGVEVDSFRAIDHNIATGVWPDMTEHGWEADEWPDLYQRVLRANILVLCGPIWLGDNSSVMKLVIERLYSCSGLLNENGQYAYYGRVGGCLFTGNEDGVKHCAMNVLYSLQHLGYTIPPQADAGWIGEAGPGPSYLDPGSGGPQNDFTNRNTTFMTFNLMHLAQMLARAGGVPAYGNQRTEWDAGCRPDFANPDYR
cl|NONE|MMRN_RS23995|WP_020729615.1| cation-translocating P-type ATPase [Mycobacterium marinum]	MTAIGLTDAEVAARLAEGKSNDIPERATRSVAQIVRANVFTRINAILGVLLLIVLATGSVINGMFGLLIIANSIIGMIQELRAKQTLDNLAILGQAKPLVRRQSGTRTMSPSEVVLDDVIELGPGDQVVVDGEVLEQDNLEIDESLLTGEADSIAKHVGEQVMSGSFVVAGSGAYRATEVGHEAYAAKLAAEASKFTLVKSELRSGINKILQFITYLLIPAGVLTIYTQLFTTHAGWRDSVLRTVGALVPMVPEGLVLMTSIAFAVGVVRLGQRQCLVQELPAIEGLARVDVVCADKTGTLTETGMRVSDVDELIADQHGAVADVLAFLAAADARPNASMQAIAQAFPSPPDWTSTATAPFKSATKWSGISFRDHGNWVIGAPDVLLDSASEAAREAER…
cl|NONE|MMRN_RS24030|WP_015357083.1| aminotransferase class I/II-fold pyridoxal phosphate-dependent enzyme [Mycobacterium marinum]	MDLFDKFVAVDEPLLHISRATHGIATYPKLDGPVGAHMRWQDREQIVWSINNYLGIANLPEVREADVEFARLYGFARPMGSRMMCGETDILEQLEEELANYVKKPAALFLNYGYQGMASLIDSLTTSSDWIVLDSQCHACIIDGVRLKKKGGLDQTRTFSHNNIDELQACLAEIDRVRSADAGVLVITEGVFGMSGDQGALREIVELKKTYDFRLLVDDAHGFGALGATGSGAGEEQGVQDGIDLYFSTFAKAAAGTGAFVASEANVIWKLRYTMRSQIFSRGLPLPIIAGNLFRFELLRTRHDLRQRAHAIAHELQTSLTDKGFDIGNTQSLVTPVFLQMDPLLTLEFLNRMRHEHNVFCSGVMYPVVPPGVVQLRLVSTASHDTADVEPTVNAIASL…
cl|NONE|MMRN_RS24075|WP_020729604.1| OmpA family protein [Mycobacterium marinum]	MGTDAGLDEAPAPTEAPKEPKFERRPLGVSWLIGVVVIPLLLAALGYGAYQRPTSVNGPTGELPTVTASSAKPDRPELSLSLLSVSRSGNTLTLIGDFPNEDAKAALMTSLKGLLSQNVTVVDQIQIDPKVRALDFSNAEPVFSASGPIPDFTLKVERDTITLTGTAASPDQKDAVGSAATSVWPDVNVENQIEVKGQPAGSTPPTGPAATGACADLQAAVTALTGGAIAFGNDGVSLTPDSNKVLTQVVDKLRACPDAKVTVNGYTDNSGSEGLNIPLSAQRAQTVADFLVAHGVATDHITAKGLGSANPIASNDTAEGRIKNRRVEIVVS
cl|NONE|MMRN_RS24115|WP_012396186.1| VOC family protein [Mycobacterium marinum]	MAINVEPALSPHLVVHDAAAAIDFYVKAFGAEELGRVPGPDGRLVHAALRINGSTVMLNDDFPEMCGGKSMTPVSLGGTPVTIHLTVTDVDAKFQRALDAGATVVAPLDDQFWGDRYGVVADPFGHHWSLGQPVREVSMEEIQAAMSAQASN
cl|NONE|MMRN_RS24120|WP_036456049.1| FAD-dependent oxidoreductase [Mycobacterium marinum]	MPHVITQSCCNDGSCVFACPVNCIHPTPDEPGFATSEMLYIDPVACVDCGACVSACPVGAIAPDSRLDSKQLPFVEINASYYPQRQGGEKLPPTSKLAPVIPAAQVRPRSQPLTVAIVGSGPAAMYAADELLVQHGVRVNVFEKLPTPYGLVRAGVAPDHQNTKRVTRLFDGVARHRRFRFYLNVEIGRQLSHADLLAHHHAVVYAVGAPDDRRLHIDGMGLPGTGTATELVAWINGHPDFTDLPVDLSHERAVIIGNGNVALDVARMLTANPDDLARTDIADPALRALRNSAVREVVIAARRGPAHSAFTLPELIGLTGCAEVVLDAADRQRVLDDLATVSDQLTKRKLEILATLGEGSAASGPRIRLAYQLTPRSVRGEQRASGVEFSVTGTDEMRT…
cl|NONE|MMRN_RS24125|WP_012396188.1| diiron oxygenase [Mycobacterium marinum]	MARTRMVRRWRRNMEVRDDAEYVEMLATLSEGSVRRNFNPYTDIDWESPEFAVTDNDPRWILPATDPLGRHPWYQAQSEERKIKIGMWRQANVAKVGLHFESILVRGLMNYTFWMPNGSPEYRYCLHESVEECNHTMMFQEMVNRVGADVPGMPRRLRWISPLVPLVAGPLPVAFFIGVLAGEEPIDHTQKNVLREGKLLHPVMERVMAIHVAEEARHISFAHEFLRKRLPKLTKRQRFWISLYLPLTMRSLANAILVPPKEFWAEFDIPREVKKELFFRSPESRKWLRDMFADVRMLAHDTGLMQTRSARLMWRICKIDGEPSRYRSEPQRQHLAASPAA
cl|NONE|MMRN_RS24170|WP_036456432.1| MFS transporter [Mycobacterium marinum]	MAASPGRRTRNGSVSEHPGMANYPTDGPGNRRTRRPPPMPSANRYLPPLDREPESEDDAEGNEAPPPPPRGLSSGERITVTRAAAMRSREMGSRMYWMVQRAATADGADKSGLTALTWPTMANFAVDSSMAVALANTLFFAAASGESKSKVALYLLITIAPFAVVAPLIGPALDKLQHGRRVALALSFGLRTVLALVLIMNYDGASGSFPSWVLYPCALAMMVLSKSFSVLRSAMTPRVMPPSIDLVRVNSRLTVFGLLGGTMVGGAVAAGVEFACTRLFELPGALFVVVAVTVAGALLSMRIPRWVEVTAGEVPATLSYHRDRGRQRRSWPEEVKNLSGALRQPLGRNIITSLWGNCTIKVMVGFLFLYPAFVAKAHDANGWVQLGMLGLIGAAAAIG…
cl|NONE|MMRN_RS24180|WP_020729586.1| hypothetical protein [Mycobacterium marinum]	MEILDWPFRGTEALAAGAVTPHRLRTHFEMVHRNVYIPRGKKLTAVTRAIAAWLWSGRSATAVGLSAAALHRTGWIDDWLPAELNRRGRDKARGIISHCACLDEDEVCVRDGIALTTPARTAFDLGRRKGLTTAVIRLDALTRATELKVADVEMLAERHRGARGLIQLRQALPLVDAGADSPYETRIRLLVIRSGLPAPQTEIKVLDDWGAVAARIGMGWPECKVGVEFDSAGQWNNAASSDAVDRSAELEARGWTIVRVNAQTLKNRPDIVVAQVRHALVRRT
cl|NONE|MMRN_RS24320|WP_020729565.1| hypothetical protein [Mycobacterium marinum]	MTNDIHSMVIASDYRVPDPTRVWPLLERNKSALADIGAHHVLVYASTHDYGRVLVMIGVHSREPVVELLRSRIFFDWFDAVGVDDIPAVFAGEIVDRFVVGASGSGAAAAPGVVVAAIASVDDVATLIAEVAPAMERFVAAGIRKTWVFQAFDDSHEVLILQEFPDEQRAREWIDHPDAAAQWLRGAGIGAYPPLFVGRLSEMMRIDPQ
cl|NONE|MMRN_RS24330|WP_020729563.1| hypothetical protein [Mycobacterium marinum]	MHAALLSGGRGVSTGIGNGAADSRSAPVDEGEIGGTAAEMRALAEEAEAEAAEAEALAAAAGARARALQLRRRAERAEAAAEVDAACEATHEGAADGQATASPNGAEEPSANSADVLESDDVAETEELSADDDEPVAAGSAEADESEGDDLADESERSRRGLLRRPKLSTLTAALAVLVILAALAGSAYMVLQHRDATRQRERVAEFAAAARQGVITLTSLDFQDAKQGIGRILDNSTGSFKDELLKSSDDFIQVVQQAQVVEQGTVQAVAVDRNSMTDDSAVVLVASTSEVTNAAGAKKDPRKYRLIVTITRDGDQLKMSKVEFVP
cl|NONE|MMRN_RS24340|WP_020729561.1| amidohydrolase [Mycobacterium marinum]	MSSAALSYPLFDADNHLYETEESLTKYLPKQYRGVIQYVQVNGRTKIAIRGQISDYIPNPTFEVVARPGAMEEYFRIGNPDGKSRREIFGEPMRSIPAFREPGPRLELMNELGVDRSLMFPTLASLIEERMRDDPLLIHIVVHALNKWLHEEWGFRYQDRIFTVPVVSLPIVEKAIEELDWVVERGARAVLVRPAPVPGYRGPRSFALPEFDPFWHRCVEHDVLVAMHSSDSGYARYTAEWDGGDKEMLPFQTNAFSMLNEWRPVQDAVASWVIHGALYRVPRLKVAVIEAGSKWLFPLLDQLADVYKKTPESFPGGDPVEEIKNRIHISPFYEDGIADLIKLIGTDRVLYGSDYPHPEGLAQPRHYADALQDLSVDDQAKIMGGNLARLMSV
cl|NONE|MMRN_RS24350|WP_012396230.1| enoyl-CoA hydratase/isomerase family protein [Mycobacterium marinum]	MVDLEFDELDTGLAVLTIDRPHARNAIGLETMAQLQDALDAAAGAQALVIKGAGDRAFVSGGDLKELSALRTLEDASAMAKRMRSICDQIAAFPAPVIAALNGHAFGGGAEVAVAADIRVAADDIKIAFNQVLLEIMPAWGGAERLAAVVGKSKALLLAGSGIALDAVEAERIGLVDLVFPRASFDSTDGGWRSLARSLARRPAAEVKRVINGTSPDEAIASFARLWVEDAHWQAAERVMNRTPNRGPGAEGAT
cl|NONE|MMRN_RS24355|WP_020729559.1| hypothetical protein [Mycobacterium marinum]	MTSNRQPVLRSVTVAAIATMTGALAGAPKSYADDPPMHQVTYTVSAKSPIYADIYYGDQDPAVFSDYSHNNYQFTPNIQADIAPGKPWTMQVMLANPDQWAVVTASTGRQQGTPQFHCDLTVDGVVKVSKDGPRGVLCSLRIW
cl|NONE|MMRN_RS24360|WP_015357134.1| TetR/AcrR family transcriptional regulator [Mycobacterium marinum]	MTSARRIGAPDAKNRGVLLDTAEQLMIEEGYAAVTSRRVASEAGLKPQLVHYYFRTMEELFLELFRRRAEAGLRAQAQALQSPKPLWALWRLGSDPAFARISMEFMALANHRKALRAEIAHYAERFRDEQRRVITAALQRYGVDSQDVPPVVWTVLMASLSRFLVLEKALGMSGGHAETIELVESYLRRLEGEP
cl|NONE|MMRN_RS24365|WP_020729558.1| cytochrome P450 [Mycobacterium marinum]	MSSYESIDFFTDPSLIPDPHPYFDYLRRQSPVLRLPQYGVVAVTGYEEATAVYKDTDSFSNCVALGGPFPPLPFTPNGDDVNAQIDAHREQFPMYEHMVTMDPPEHSRARSILSRLLTPSRLKQNEEFMWRLADRQLDEFLGAGECEFISEYAKPFATLVIADLLGVPEDDRKGFRVVLGADRMGRVGALDHESVGVNPLQWLDDKFSAYIEDRRRQPRNDVLTALATATYPDGSTPEVIDVVRSATFLFAAGQETTAKLLTAAMRVLGDRPDIQRQLRENRSLITNFIEESLRMDSPVKSDSRLARKRTTVGGLDIAAGTVVMVLPGAANRDPRRFEDPHEFRLDRPNVREHMAFARGVHSCPGGPLARVEGRVSLERILDRMLDIAINEDRHGPAED…
cl|NONE|MMRN_RS24375|WP_020729557.1| cytochrome c oxidase subunit 3 [Mycobacterium marinum]	MTELSGTGTRQDADRQPTFVPGQPDMWAFVLFETLVFTAYFGFYLFNRGRSPELFSSAQAQLDLRIGTFNTLVLLLSSWSVARCVQAARAGAYRRGLRDVLLTACLGLVFMVSKVAEWAKAAPLGNGLAGSDFFTYYYFLTGIHFVHLMIGFVVLGIIVFELRGPATRSRRIQELVETCATYWHTVDYLWVLIFALLYVVR
cl|NONE|MMRN_RS24380|WP_020729556.1| hypothetical protein [Mycobacterium marinum]	MSTGDRLGAPAGGPAGPLPRRIVWQCRHNPKRELWLAWGTLVVFYNIFFVVFFLVTRTQPPPDPGWDDARVAQWFQDNHFGILAGFAVMFVITAMTTMSNALIAYSMRRMSISRAFTYSYLILYSLSAIPGMLLMCIALTVAAMRPGRDPRLIHWIYDFAFLSFVGTMGVFLIGSLVWMLAILIDRNRVFPKWFGYLNLCNALTEIVVSPAWIFRGGVLAWNGQIAWWLDMVVFGIYTGVFIVLLRRMIQREDFGTGPLPDLPVREPA
cl|NONE|MMRN_RS24385|WP_020729555.1| hypothetical protein [Mycobacterium marinum]	MGEVGESQVDARGVRRRTDGELILLWTLPAASVIWIAAFLLFPGFLPPMSPTMPAERVAAFYRDPANLPRIRYSMILFNWFGVCLIPILILLVLQIRRMAHRTPIFSYCMLGCVAGGPTLFLIANVCWLLAAFRPEREPQLTQLLNDFAWITFTTVVPFLIGQSVILALAIYFDDSAHPVLGRWVAHFNIVVAAALTPAAFVGLALTGPLAWDGALSFWLKNIAIVVWIVVMGVVLGRCLYREQAQCRQ
cl|NONE|MMRN_RS24390|WP_050674626.1| TetR/AcrR family transcriptional regulator [Mycobacterium marinum]	MVSSQSRNQFRVITRSAAQVRILDAALGLIAEHGVGGTSLQMIADAVGVTKAAVYHQFKTKEQIVIALTERELGGLEGALEAAEAHDHPSQARELLLDRVIELAVERRGAASTLQFDPVIVRLLAEHQPFQRFIERLYGVLIGDAGQDTRVLAAMLSGAIAVGVLHPLVADVDDATLRTQLRRITSRLMDTGEG
cl|NONE|MMRN_RS24395|WP_020729552.1| hypothetical protein [Mycobacterium marinum]	MSKVARSVAATTLVLTGFGLIGVGAAARAHADDPPWPFVGYHWCPGQPFDPAWGPQWDPTTCHDAHHRDMDGTLHDRDYFGPSPFQDWPEIPNMLP
cl|NONE|MMRN_RS24400|WP_012396240.1| hypothetical protein [Mycobacterium marinum]	MRFIVASVAAVLGSAMWAGLPVAPLAVAEPSTCDYPDCTPGIRPHVVLGAPCDSTTYYVFGTADYYVSFATQPGRLMFCGSPRRYEPRWFRSPPMAGIKDENSSCTDFPEYYVAQAPDGLFLVCVAHDGRQAWERGDT
cl|NONE|MMRN_RS24405|WP_020729551.1| hypothetical protein [Mycobacterium marinum]	MPPRELPAQTLDTEDPGAGVTGAADAAAEADLLARAQARADSARARATRLRELAEAASTDPDASAAPDEQEPTRTPTRRGRGHRHSRKALAAAGALVVICASLSASGFLLWHHHNAVAQRERAAAYSAAARNAVLTMMSIDSSKARDDVQRFVDSTTGIFKAGILMSAEDFVKAVEQSKVHIKGAVQAVAVESMTDDSAIVLIAAKSDIVKPDQTKPETRSWRIVVNVERDGTQLKISKVEFVP
cl|NONE|MMRN_RS24415|WP_020729549.1| hypothetical protein [Mycobacterium marinum]	MRSMGVAISATLILGGVGSAPSAWAYDPAINGTYTATVIGDWARTNTVYHDEPVVRSTWTITSSCSTAQDCSGQVTSDQGWTAPLTMHDGQLWTVKRDLPNWETCPDGTSFTGHDVIYFYPANPETGETQLGSPVLAGREKTTGPSGACGNNAPLYVEQPFRLDKIG
cl|NONE|MMRN_RS24435|WP_020729545.1| MCE family protein [Mycobacterium marinum]	MLKYRGAGLIRAGFIGAVLIVLVIAVGLNPEQLLQRATTVRYQALFSDAGGLAVGNDVTVSGIKVGTVSGMSLQRGDVLVTFTVNGGVELGADSTAHIRTGSLLGQRVLTVESAGGTTLRPMAVIPVSRTSSPYSLSEAVSDAATDIAGTNTDALNQSLDTLSETLNQIAPQLGPSFDGLTRLSQALNGRNQTLGELLKGAADVTGILSQRSQQLNTLILNADDLLSMLVARRQAIVRLLASTSAVAKQLSGLVHDNESKLAPTLERLNAVTAMLEKNRDNLAKALPGLAKYELTQGETVSSGFYYNPFIPNLFTIQFFQWFIDYAFGFRAHGAPGQPPDNAGPRALFPFPFNQNPGGSR
cl|NONE|MMRN_RS24440|WP_020729544.1| MCE family protein [Mycobacterium marinum]	MTGSRAMIIKFGAFAAVMIVLTVFLFFIFGQYRTGSTNGYSALFNDVSRLKPGETVRIAGVRVGTVNSISLRTDKKVLVKFDADRNIVLTTGTRAVVRYLNLVGDRYLELVDGPGSTKTLPAGSQIPIERTAGALDLDLLLGGLKPVTQGLNPQDVNALSASLIQIFQGEGSTLESLLSKTSSFTNALADNNETVQALIDNLNVVVDTVNREGTKFSGAIDRLERLISALSQDRDTIGAAITALDNGTTSIADLLGRARAPLAGTVDQLNRLAPLLDKDKNLIDISLQKLPDNYRKLTRLGSYGAWFPYYLCGLALRVSDLQYRTVEVGITHQVTGRCAEPDA
cl|NONE|MMRN_RS24455|WP_012396251.1| ABC transporter permease [Mycobacterium marinum]	MANRAADRWTPGITFGRGSKPMQAVGGLFAMSADAIKFAFRRPFQWREFLEQSWFVARVAMLPTLLVAIPFTVLVSFTLNILLRELGAADLSGAGAAFGAVTQVGPLVTVLIVAGAGATAMCADLGSRTIREEIDAMEVLGINPVQRLVTPRMLASGLVALLLNSLVVIIGIVGGYVFSVFVQDVNPGAFAAGITLLTGVPEVIISCVKAALFGLIAGLVACYRGLTISGGGAKAVGNAVNETVVYAFMSLFVVNVVVTAIGIRMSAK
cl|NONE|MMRN_RS24465|WP_020729541.1| CoA transferase [Mycobacterium marinum]	MKPLEGIRVLEVAMYGFVPSAGAVLAEWGADVIKVEHAVTGDPQRGLRQTGMLRVEGDPNPNIEHANRGKRSLGLDMSISEGKEVLHELARRSDVFLTSFLPDARRKFGIDVEDIRAVNPSVIYARGSALGPRGEEATKGGYDMTAFWCRAGTAATITPMGYQGMINPPGPAYGDTISGTNLAGGIAAALLKRERTGEPSVVDVSLLGSGLWSLGHTVALTRHLGQRLEAPPPGIHGSPINPLVGVYATSDGRYISLVMMQPTKFWADVCRHIDRPDLAEDPRFATVEKIAAHTADAVEILTKAISARTLAEWSERFATLAGPWAPVQDTLQAADDAQVRANEYVVRAGELELVANPVQFDVTAPQTGPAPGFAEQTDDILLELGFDWDRIIELKTAGA…
cl|NONE|MMRN_RS24470|WP_020729540.1| aldehyde dehydrogenase family protein [Mycobacterium marinum]	MTVTTPGGRRMSSQDTAETIADARSGVAEAPAASRAQRRLLIGGRLISTDRTFPSVNPATGAVLGYAPDAGVPEAEAAVAAARRAFDTTEWSTDVELRIRCLDQLHRALVDHAEELRELTIAEVGATHALTQGAQLDEPIGIVRFYADLSSRYEFSEDLGEKESRGMRHHRWVEKEAAGVVAAIIAYNYPNQLALAKLAPALAAGCTVVLKGAPDTPLVTLALGELIANHTDIPAGVVNVLSSSDPAVGEVLTASPDVDVVTFTGSTATGRRIMAAASQTVKRVFLELGGKSAVIMLDDADFASAAMFAAFSMVTHAGQGCALTSRLLVPRAHHDEIVELIAQNFARVRHGDPADPKTYMGPLINERQRDKVDAMVGRAVAAGATLVTGGKRLDPGFFY…
cl|NONE|MMRN_RS24480|WP_011738671.1| ferredoxin [Mycobacterium marinum]	MKVWVDPQRCQGHTLCAMIAPDSFQLSDIDGSSSAISETVPADQWDLVREAAHSCPEQAIVITDET
cl|NONE|MMRN_RS24485|WP_020729539.1| cytochrome P450 [Mycobacterium marinum]	MSVDDVVSDSDHQKNRYRFDRHSPEYRSQFKAITEEMHTTCPMAWSDTYGGHWVAAGSHEVFELARCPAVSNDHDVNNQRRGYKGISIPTASRINGVRGGILEMDDPEHRIYRTVLNPYLSPAAVKRWEPFIDEVTRACLDERIEQGSIDFVDDLANIVPAVLTLAILGIPLEKWNLYSEPVHAAVYTPEHSPDIQRVTEMHRQMGLDMVTNMIEIRDTPRPGLVNALVQMRIDGQPAPDLEILGNLGLVIGGGFDTTTALTAHALEWLSEHPDERERLWRNRDTVIDSATEEFLRYFTPAPGDGRTFSDDVEFDGIHFKEGERLWISWAMANRDPQVFPDPDELVLDRKGNRHFSFGIGVHRCIGSNVARTVFKSMLSAVADRMPDYRCDPDGAVHYE…
cl|NONE|MMRN_RS24495|WP_020729537.1| hypothetical protein [Mycobacterium marinum]	MLLEFDADQRLWQATVRDVVTKQCPPSLVRSVAENGADSDPLWKVYVDLGWTELNDPASAVELAIVLEELGHATDPTPFLATMSQFAPLAAGCFDPHQSGTAVYSGITVRRDAQGWLLDGTARHVLEGDRADRLAVVTDAGVFIVAASQVSARRESVFDPVLHVADLSFREVRVPENARVGVDAERARHIALTGMAITMVGACQRILDLVLEHVRSRHQFGVPIGSFQAVQHKAADMHVAVQRARALAYFAALTISADDPRRRLAAAMAKASAGECQSLVFRHGLQLFGAMGFTWENDLQFALKRAKAGELMLGGAAQHRVQIAEEYRAADF
cl|NONE|MMRN_RS24500|WP_020729536.1| nuclear transport factor 2 family protein [Mycobacterium marinum]	MLDAATTLWEIEAIKQLKARYCRYLDTKRWDDWRTLFTDDFLSDTSRCGGKVIHGADEFVAYVRATLGRTSRPTVHQVHAPEITLSSPTTATGVWALQDVVRLGPGVNLDGRGHYHETYEKLDGAWLIKSSTLTRLREDVFNPVFSVPISPRLRDAAAALLHRLGR
cl|NONE|MMRN_RS24510|WP_050674705.1| nitroreductase family protein [Mycobacterium marinum]	MSTARTVRRFTDQPVDDATLTRCLEAATWAPSGANAQGWRFVVLRSPEQRAVVAAAAARALAVIEPVYGMHRPAADDDSRRARTYRATYELHDRAGEFTSVLFAQQHYPTASELLLGGSIFPAMQNFLLAARAQGLGACMTSWASYGGERLLREAVGVPEDWLLAGHIVIGWPQGKHGPLRRRPLSDVVNLDRWDRPAFPGLGS
cl|NONE|MMRN_RS24520|WP_181014247.1| DUF4189 domain-containing protein [Mycobacterium marinum]	MKPDWRQRIAAIRRRWIAVAIAGAVAVAALILTMVQPFGPPPHRALAHSDKSSPVAMPPIPPIPPIAPRYGAIAVADNGAVGKTWGHRKRAQAEIHALTACGHPSCNVLSVFTRCGAIAHDGQNFHGGLGRSHQAAGHDAKARLGGGWVLTSACN
cl|NONE|MMRN_RS24525|WP_020729530.1| amidohydrolase family protein [Mycobacterium marinum]	MIEHADGTRMPVIDASVHIFFPSNKDLRSFLREPFKSRGFPDYEMDWYGAPGSEYAPNTEGPDRQYPGSDPKFVADELFSRRGVDVAVLHPMGRGIMPDRHLGSALHAAHNEMMVSRWLEHDELGDRFRGTIRVNPDDIAGAVREVAKWRAHPRVVQIGVPLQSRELYGKPQFWPLWEAAVEAGLPVAVHIESGEGIGFPPTPSGHTRTYEQYVSFMALNYLYHLMNMIAEGVFERFAELKFVWADGAADFVTPFIWRMDTFGRPHLEQTPWAPRIPSDYLPGHVYFIQGGLDGPGDVEFADEWLSFTGKEDMVMFGSSYPHWQCYDLRDVRNLPTALTADQREKLCWRNAAELYGIDISAELTSGWPEAVAE
cl|NONE|MMRN_RS24530|WP_012396263.1| amidohydrolase [Mycobacterium marinum]	MTLTHMHERVPAAERIAVRCVDSDIHPVPKRGEISPYIPEPWRSKFFLDHKVGELIYYDAPDYAHSFAMRVDTFPADGEFPGSDPDMAFRQLIMEAGSDIAILEPGGRTPRLPEAHQAYSTALNRWQANHWLDSHNNWHQRWRGSICAAVEDPEGAAREIEEWAGHPYMAQVLIKAEPRPCWGHPMYNPIWAAATKHDITVSCHLSRSNFEMLPTPPVGYPSYNHDFMVTYSLLAANQVMSLIFDGVFDRFPTLRIVLVEHAFTWILPLMWRMDALYDARKSRMDIKRKPSEYVKEHIKFTTQPLDYPEDKTELTRAIEWMEGDKILLYSSDYPHWTFDDPRWLVKHLPKAARDAVMYKNGIATYHLPDTVPVLEGQTRVF
cl|NONE|MMRN_RS24540|WP_020729528.1| alpha/beta hydrolase [Mycobacterium marinum]	MTLQDNRVSSVEVNGGRVVYEILGDSGDLIVLTPGGRFGKDIPGLRPLALALVDGGYRVLLWDRPNCGASDVQFYGQSESHMRAETLHGLLAALGVQQCIIAGGSGGARDSILATILFPELVSKLVVWNIVGGIYGTFVLGSYYLVPSILAVRGTGIEALLKVPEWRERIEANPTNRQRFGDLDRDEFLKVMLRWLNAFVSKPGQTIPGVEDEMFDRIKVPTLIIRGGENDWDHPKRTSLEVSCLIKGSELIDPPWPEDAWERAAEDRAAGRVKHFNMFDTWVLAAPAILKFLDS
cl|NONE|MMRN_RS24550|WP_020729526.1| NADH-quinone oxidoreductase chain F 2 [Mycobacterium marinum]	METLDIAFKATAWPGCPPRLLRVAGGHADQQDHEDVAAYRAQGGYRPLGDAEKLLREIDASGLLGRGGAAFPLAVKMRAVRDNCRRAGPAGGAVVIANGEEGEPASFKDRWLLRNRPHLVLDGLRLAAALVAATRAYVYVSDPESARSVERALAQLDPDAFGGVAVSVWAVPPGYVAGEETAAVRAINGGPVKPSDKPPRPFEYGVSGRPTLVSNVETLANLPYLHRHGASEYRALGTPSSPGTFLATITGAGRAPVLYELPYGLPFSELLALHAVAPTKVRGVLMGGYFAGLLNRGVLGTTLDHETMRRLGSGLGCGAISVITDDCPVAVAASVLSYFDRENAGQCGSCFNGTAAMAAVGGALRDFAATSEDIDRLRRWSVVLRGRGACATLDAATNA…
cl|NONE|MMRN_RS24555|WP_020729525.1| ferredoxin [Mycobacterium marinum]	MRIRLDRTVCDGFGLCAKQAPGYFTLDDWGYACLSGDGTVREEDRDPVLRALMDCPAHAITEIGERQPDVVQHSPAGVEDPAEHLKTESNEAQWGFTR
cl|NONE|MMRN_RS24560|WP_020729524.1| OB-fold domain-containing protein [Mycobacterium marinum]	MSAAPGRPLPLITDENEFFWTSGADGKLRLQECAACASLIHPPAPVCRYCRSRDMGVRTVSGAATLTGFTVNHRFSLPGLPAPYVIAQVAIAEDPRVRLTTNIVECDPDRLELGQTVEVVFERIEDVWLPLFRPRTDAQRRPLPVDEIAPQRFGEHVRPMLTTQKFEDKVALTGIGMSTIGRRLMVAPLSLTVDACEAAVADAGLTFDDIDGLSTYPGGGNLGGFGEGGVTALEAALGIRPVWHNGGIETFGPGGSVIAAMLAVAGGLARHVLCFRTLWEATYNELMKRGKIAPPGGRTTSWQYPFGATSAAHTLAINAQRHFHRYGTTKETLGWIALNQRANAELNPTAVYRSPMTMDDYLNARPITTPFGLFDCDVPCDAAIAVIVSAVDAARNLAK…
cl|NONE|MMRN_RS24565|WP_020729523.1| alpha/beta hydrolase [Mycobacterium marinum]	MNQALVRPRVVLVDGVPMSGLLAEAADPTGPKATVVALHGGGTSSSYFDCPGHPQLSLLRLGATLGFTVVALDRPGHGSSAPYPEAMQHPEQRVDLTFGAIDRMLDQRPRGAGLFLMGHSGGCELVLRMATSPRAADLLGVELGGTGRRYHPAAKEVMRLAALQDRPPGVRELLWEPMHLYPDDIRRGITNSSTAPRYERTVALNWPNQDFPALAPGVRVPVRFTLGEHDNVFRADPSALAEIADMFSAAEHFVNSRHPGAGHNLSLGHTAADYHRQVLSFVEDCASARPPDGDAAAAAG
cl|NONE|MMRN_RS24570|WP_012396271.1| cytochrome P450 [Mycobacterium marinum]	MTTSKVVFDPFSEEFFNGPWETYRRMQAEAPVYYSEQYDFYALTRHADVAAGLKNFERYSSAYGIDLSMVRSGQKPPQSIIFMDPPDHRHMRSLLNKVFTPRAIQAQRQTVIDKIDKYLGALDPEGFDAVQEFSGPFPVEVITTMLGVPERHAQQVRHWIDESLTREPGQVEVGEQGMQANINTAMLYYDLVKQRRDDPRDDLFTKLINAEIEREDGQVTNLDDLEIAGFATLLGGAGAETVTKLVGNAAVVFARNPEQWQKLLDDRSKVPAAVEELLRYEAPSQYQVRRAMEDVELHGVTIPAGKPVFLINGAANRDPHAWTDPDKFDIDRDPHEATNLGFGYGIHSCLGAALARMESAIALEKLLDFMPAFEVDWAGCKRVHMQNVAGWQSVPVRVLR
cl|NONE|MMRN_RS24575|WP_036456030.1| ferredoxin [Mycobacterium marinum]	MRIEVDWDLCESNGICMGIVPEVFQLGDDDMLTVLQPEVTPENEELVGEAVRQCPRQAISITR
cl|NONE|MMRN_RS24600|WP_020729517.1| TetR/AcrR family transcriptional regulator [Mycobacterium marinum]	MPEVRPYDTLLAKGEDRKQRILGVAQRLLSRNGWRNTTLAQIAGEAGVTPAGLLHHFESKEQLLHAVLDARDLDDDAHADRLGDLIGEIAQVADRFTRAPELVGTFTVLLAENIDPDAPLHDRLVSRQRDACEIVAEAIRRGQEAGRYRADLAPTVKAVEILAFIHGMEMTWLLDPSIPLTEVFKEYAEALARDFSLPSTT
cl|NONE|MMRN_RS24605|WP_020729516.1| thiolase family protein [Mycobacterium marinum]	MGGTGRETVIVEAVRTAVGKRNGGLSGMHAADLSAVVLNELLERAGVGPEIVDDVIWGCVSQVGDQSSNIGRYAVLAAGWPETIPGATVNRACGSSQQALDFAVQAVMSGQQDVVVAGGVEVMSRVPLGAARATGMPYGPKVLARYDNFSFNQGLSAELIAKKWGFSRDRLDEYSTLSHQRAAAAQDRGAFTDQIVPVFPAAATVVDTDEGVRRGTTVEKLAGLKPAFVEDGLIHAGNSSQISDGCAALLVTTSEMALELGLTPIVRYRAGAVTGADPVLMLTGPIPATEKVLGKSGVSLDEVGVFEVNEAFAPVPLAWLAETGADPGRLNPLGGAIALGHPLGASGAVLMTRMVHHMRDNGIRYGLQTMCEGGGTANATLVELLS
cl|NONE|MMRN_RS24615|WP_020729514.1| amidohydrolase [Mycobacterium marinum]	MNKEDMILISVDDHTVEPPNMFKNHLSAKYLDDAPRLVHNPDGSDMWKFRDTVIPNVALNAVAGRPKEEYGLEPQGLDEIRPGCYNVDERIKDMNAGGILASICFPSFPGFAGRLFATEDPDFSVALVQAYNDWHIDEWCGAYPARFIPMAIPVIWDAEACAAEVRRVANKGVHALTFTENPAAMGYPSFHNEYWNPLWKALCDTNTMMNIHIGSSGRLAITAPDAPMDVMITLQPMNIVQAAADLLWSRPIKEYPDLKIALSEGGTGWIPYFLERADRTFEMHSTWTHQNFGGKIPSEVFREHFLTCFISDKVGVALRNMIGIDNIAWEADYPHSDSMWPGAPEELWDVLSVNDVPDGEINKMTYENAMRWYSFDPFSHITREQATVGALRKAAEGHD…
cl|NONE|MMRN_RS24620|WP_012396281.1| carboxymuconolactone decarboxylase family protein [Mycobacterium marinum]	MRLPPLPADQWDEAVQRSLSVILPAQRCNPRDAGNALSTFANHPALAKAFLRFNTHLLFASTLPARVRELAILRVAHRRACAYEWTHHVALAEQAGISGDEIAAVRRGEATDDFERAVLTGVDELDENSELSDQTWAALGEHLDDRQRMDYVFTVGCYALLAMAFNTFGVQLEELEQDRAER
cl|NONE|MMRN_RS24640|WP_020729511.1| nuclear transport factor 2 family protein [Mycobacterium marinum]	MPTKTDDLVEIQQLLARYAVTITQSDIEGLVAVFTPDGTYSAFGDTYGLDRFPDLVAAAPKGLFLTATAVVELAGDSATGTQPLCFIEHATHDMRIGYYRDTYARTADGWRLKTRAMTFIRRSGVHDSGRPHAVGRPQP
cl|NONE|MMRN_RS24650|WP_020729509.1| butyryl-CoA dehydrogenase [Mycobacterium marinum]	MDLTDPESLRLLADSLKTVVTQHPSPSGGGLDAALQALGWLDMLDEIPGTAVPLVFAMLGENGVHAPLVNDVVARAAGCPGGGTVPLPFAGGSWVIWSRGDQAGSVLDGELPILRVEPADPLPPAALAAGRSAVGWWLAGASRAMLELARRHALDRNQFGHPIAAFQAVRHRLAEALVAIEGAEATLRAATDQPDELACLLAKAAAGQAALTTARHCQQVLAGIGFTAEHQLHHHVKRSLVLDGLLGSSRELTREAGAVLRTKGFAPRLAQL
cl|NONE|MMRN_RS24690|WP_020729502.1| CoA transferase [Mycobacterium marinum]	MEATPSAQPPLAGYRVVDLSTGIAGAYCTKLLADGGADIVKVEPPEGDPLRWWSASGTAIPEGNDGALFNFLAGSQHSVVAAPESDRDLALVEALLAAADAVVWSPGSRVAEHPRLGPQELHRRHPQLTVTSITPFGLEGPWHDRPATEFTLQAWSGAIIGLGRGLADRAPVFVGGQVGEYLAGAYASVATLASRHRRISDGWGELIDLSMLETQILSQTYYPVTYFEMLGRPWRDARRLTVPGVACAQDGLVDLGCGTAQQWFDLCAMVGHPEWIDEQSPLSITEQANLHAEEIYDWLRSHPSDEIRELATAFRIPNAPVANGANIASLDQFQARGSFVRNPRDGFLQPAHPYRISSVHLRRPGPAPRLGEHGDHYRTAELKPRPVPTPQVLTRLPLS…
cl|NONE|MMRN_RS24700|WP_036456022.1| M24 family metallopeptidase [Mycobacterium marinum]	MSTEVLPDNRALRCGRRQRALEQMAAHDLDLLVLGRQANVRYVSGTPQLWVAGTRPFGPTCVLVRATGAIHLLSTWDEGVPDDIPHENLYGISWNPMNTISVLERIDGAATARRVGTDALSPVFAQLLPQAFPNAELVDGELAMRAARRIKTDEEVVALRAAIAVAESGLAAAVAELRTGVGEQLLAGVLVEAVAAGGVSTPSNQDVAWVTSREHPWRRASGDRRVRSGDLVAFSAGVLAGGYIGEVGRTWPADGVAGAAPLYQRWAKLWDGLLLACQPGAGAGELLNAYRQAGEPAPPMPVARGLGMGFDPPVISAQLPATAANDRLEPGMVLAVTGYVWEAGVGAVFGREAVLVNADGPEVLTASPMWQA
cl|NONE|MMRN_RS24715|WP_020729497.1| cytochrome P450 [Mycobacterium marinum]	MSDTLASPSPETAAGIPDYPMSRSAGCPFAPPPGVMALAAARPLTRVRIWDGSTPWLITGYEQVRELFSDSRVSVDDRLPGFPHWNAGMLSTVHKRPRSVFTADGEEHTRFRRMLSKPFTFKRVEALRPTIQQITDEHIDAMLAGPQPADLVAKLALPVPSLVISQLLGVPYEDAEMFQHHANVGLARYATGADTVKGAMSLHKYLAELVEAKMANPAEDAVSDLAERAKAGELSVKEAAQLGTGLLIAGHETTANMIGLGVLALLVNPDQAGILRDAHDPKIVANAVEELLRYLSIIQNGQRRVAHEDIHIGGETIRAGEGIIIDLAPANWDAHAFAEPDRLYLHRAGAERNVAFGYGRHQCVGQQLARAELQIVYRTLLQRIPTLTLATALEDVPFK…
cl|NONE|MMRN_RS24780|WP_020729485.1| LLM class flavin-dependent oxidoreductase [Mycobacterium marinum]	MKISLFYEFALPRPWAPDDERIMLQDCLDEVEAADKAGFSTVWLTEHHFLEEYCHSTAPEIFLAAASQRTKNIRLGFGIMHLPPAVNHPARVAERIATLDLLSNGRVEFGTGESSSIGELGGFNIDPADKRGQWEEALEVAIRCMIEEPFAGFTGDHIQMPARNVIPKPMQKPHPPVWVACTRPATVQMAAQKCIGALSFAYTGPGPLTERVNGYYKEFEENGTPVTPAINPNILAIGGDLSMMVAKTDEQALQRLGQGGGFFSFGIMHYYMTGIHTPGRTGVWTRYLEEIEKDPTLAYGPGRGAIGSPATVREFLRGYEESGVDEIILLLNPRSHEGTMESIELMGKEVLPEFIERDAKAVADKAARLAPVIEKVQARRQESNAPQFDEAYSFGGLPT…
cl|NONE|MMRN_RS24800|WP_020729481.1| alpha/beta hydrolase [Mycobacterium marinum]	MTDFESVWSDLQGVTFEQGYLTTAQGVRTRYLRAGEPDRPLLMLLHGSGGHAEAYVRNLAAHAEHFWTWAIDMLGHGYTDKPGHPLEIRHYVEHLMAVLRAIGAQRASISGESLGGWVAARAAVYHPEAVERLVLNTAGGSQADPEVMARIVTLSMAAAENPTWETVQARIKWLMADKSKDYDDLVASRQRIYRQPGFVAAMRDIMALQDPQIRARNLLGPAEYGAIKAPTLVLWTSHDPTADVTEGRRIASMIPGARFEVMSGCGHWPQYEDAKSFNRRHLDFLMGH
cl|NONE|MMRN_RS24870|WP_020729470.1| enoyl-CoA hydratase/isomerase family protein [Mycobacterium marinum]	MYDMPTEIDVRAEGALRIITLNRPDALNAVNDNLHVGLAGLWRRLSEDRSARAAVLTGAGRAFSAGGDFAYLAELAQDADLRAKTIAHGRDIVLGMARCRVPVVAAVNGPAVGLGCSLVALSDIVYIAPDAYLADPHVQVGLVAADGGPLTWPLHISLMLAKEYALTGQRIAAQRAVELGLANHVAADPVAEAVACAQRIMKLPQQAVESTKRVLNIHLERAVLASLDYALSAEHQSFTTEDFRSIVTRLTAPKD
cl|NONE|MMRN_RS24875|WP_020729469.1| acyl-CoA dehydrogenase family protein [Mycobacterium marinum]	MDFRDSPQEAVFRQRLRNWLSVNADDFRGSGDQYWARQAPWHQALYREGFFGLSWPREYGGRELAPVYDVIVDEELARAGAPPRPSVGYLVCGIGRHGSDALRQRFLPGIIDGTERWCQGFSEPGAGSDLAALTTTATRVGDDYVVHGHKIWTSYSDVADWCLLLARTEPGASRHRGLSAFVVAMKQPGVQQRPLRMMNGVTKEFGQVFFDGATVAADRMVGAPGDGWAVAMTVVGHEREPSTLGYAARYNKLVAELLARNHAQGHPVSDELAWAAVQAEMLTHHVRRRLSEQLDGVSHGPEGSLDKLLMTWVEQSVGHAALGIGGTHDPELFGAYLYSRAQSVMGGTSQIQKNIIASRILGLGV
cl|NONE|MMRN_RS24885|WP_020729467.1| AMP-binding protein [Mycobacterium marinum]	MTEPAALVFEDRGFSLPGLGAMADGLAAALRKQGVVAGDRVAVMSSNRPEFVAVLNAIWCLGASAVLISPAWKRAEVDHALALTGPAHAAGDHPVLAGLMPMLHLDEPITPAAPLPGPPRRAGDALLVFSSGTTGLPKAVRHTHASLNAAIGHWRDALGLTERDRIQIVTPPSHILGLLNIVTALRTGVRVRLHRRFDIDQMLAHIESDRITVEMAVAPIALAMASHPNLESYDLSSLRFIMWGATPVSAGIAETVTNRTGIGWVPAYGTTELPVIACSPLQGARLDAVGRVLPGVDLRVVSTETGERVGPGEVGEIQARSHSLMAGYLPAAATAEVMSQGWYRTGDIGLLDSAGWLRITDRLKEMIKVRGFQVAPAEIEAVLHGHPAVRDCAVFGVPD…
cl|NONE|MMRN_RS24945|WP_020729456.1| hypothetical protein [Mycobacterium marinum]	MSFLARIRDMDATAWRSATWSAPVVIQFCLLLLLAAMWLLGKWAFPTESGRSERALLLTATALATLASLGAGAVLLNSSSSQRRGIGLGVTGAAAVVLIGGIAFAFLVLR
cl|NONE|MMRN_RS24955|WP_020729454.1| phytoene desaturase [Mycobacterium marinum]	MRTIEGTADHVVVIGAGLAGLATALHLAGRGRAVTVVEREAWPGGRAGRLDINGYRIDTGPTVLTMTDLIDEVFAAVGETISDRLELLPVDPAYTAMFADGSSIDVHCDADRMVAAIDNFAGREQATGYLRLRDWLTRLYRIEFAGFIASNFDSPLSLLTPQLARLAAAGGFRNWDSMVKRHITDPRLRRVFTFQSLYAGVAPQDALAAYAVIAYMDTISGVFFPRGGVRALPDALAAAAACAGVQFHYGSQVSELERDGARITAVRTDKGERIACDAVVLTTELPTTYRLLGRTPRRLRRLQAAPSAVVVHAGCRSATIAGEPAAHHTILFGQAWEQTFTDIIRDGRLMRDPSLLVTRPTAGDPALAPPGRDLLYLLAPAPNLTAGRVDWDSAGASYA…
cl|NONE|MMRN_RS25025|WP_020729440.1| amidohydrolase [Mycobacterium marinum]	MDRYTVISADCHAGADLLDYREYLEAKYRDEFDGWAKTFVNPFGDLSEPDAEHNWDSDRRNAELDSDGVAGEVIFPNTVPPFFPQGSLAAPPPSTARDLELRWAGLRAHNRWLADFCSLSPERRAGVGQILLGDVDEAVAEVAQIAKLGLRGGVLLPGVVPGTGIPALYAEHWEPLWAACAQAGLVINHHGGNAGPSPIDGWGSSLAVWVYESHWWAHRALWHLIFSGVLDRYPDLTVVLTEQGTGWIPATLDSLDVAAARYRRPNSAIARFAGPTAGSLPLQPSQYWARQCYVGASFLRPVECAQRHRIGVDRIMWGSDYPHMEGTAPYSREALRHTFSDVEPDQVAAMVGGNAAAVYGFDLQALAPLAARIGPTVTEVAEPLAAIPADASSTAFEPD…
cl|NONE|MMRN_RS25195|WP_020730784.1| hypothetical protein [Mycobacterium marinum]	MSDEHTHHGPHAHEHRHGEVTHSHAHTTHQHEHVEHAHAHSHDDGTEHTHQHVHESGLESVHSHAHS
cl|NONE|MMRN_RS25205|WP_011738778.1| TetR/AcrR family transcriptional regulator [Mycobacterium marinum]	MQAGQRRGRWTGVPLEDRHAVRRDTLIAAGVQLLGEEAGPALTVRAVCRQAALTERYFYESFSDRDHFVRAVYDDVCTRAMATLMSANTPRDAVERFVALMVDDPVRGRVLLLAPAVEPVLTRSGADWMPNFIDLLQRKLSQIADPVLQKLVATSLIGALTGLFTAYLNGQLGATRQQFIDYCVDLLLGTAAAYAPHRDRGEAEHPVAARQHD
cl|NONE|MMRN_RS25240|WP_020730776.1| phosphate ABC transporter permease subunit PstC [Mycobacterium marinum]	MIAPDPADVGAGKGIAAPLPESPVISINPWGNGKPGLADRIFRWLAQGAGVLVVALIIAIGVFLAWRAIPALARNKENFLTYGGNWVTSDTSAMHFGILDLLEVTVFISLFALMLAMPVALGVAIFLTQYAPRRVAGSLAYLVDLLAAVPSIVYGVWGLYVLAPQLQPAAAWLNRTLGWCFLFASGDGPVDEGGTVFTGGIVLAVMILPMITAVTREVFAQTPQDQIEAALALGATRWEAVKTTVLPFGRSGYVSGAILGLGRALGETVALLIILRGTEQAFGWSLFDGGSTFATKIAGAASDLDDQYQAGAYLAAGLMLFLLTLVVNAIARTALIGTRRVHR
cl|NONE|MMRN_RS25490|WP_012396442.1| aldehyde dehydrogenase family protein [Mycobacterium marinum]	MTVFARPGAHSSLMTFESRYGNFIGGEWVAPAAGEYFEDLTPVTGAPFCEVPRSTDVDVEKALDAAHAAAPAWGKAAPAERAAILHKIADRMEANLEALALAESWDNGKPIRETLNADIPLAIDHFRYFAGAIRAQEGSLSQIDSDTVAYHFHEPLGVVGQIIPWNFPLLMATWKLAPALAAGNAVVLKPAEQTPASILYLMSLIGDLLPAGVVNVVNGFGVEAGKPLASSNRIAKIAFTGETTTGRLIMQYASQNLIPVTLELGGKSPNIFFSDVLAAHDDYQDKALEGFTMFALNQGEVCTCPSRGLIQADIYDRFLELAAIRTKAVRQGDPLDTETMIGAQASNDQLQKILSYIEIGKEEGARVVTGGERCELGGDLNGGYYVQPTIFEGTNNMRI…
cl|NONE|MMRN_RS25540|WP_020730727.1| universal stress protein [Mycobacterium marinum]	MGGEVVDPGIVIGIDGSPGSDAALKWAVQEATMRNVALTVVHAAAYVPDAAPKAEWFGDPAPDELLQQLDTRAQQVLADAVQIVKDATGDHRLRIIHELSSQSPVPALVELSRKADLVVVGSRGQGLVKRMLLGSVSTGLVHHAHCPVAVVPSEVPPPVEGPVVVGIDGSPASELATAIAFDEASWRGAELVALHAWTDAEVPAAANRDWTGTTRTSWSELQAAADETLAERLVGWRERYPDVVVRRVVVVNRATQHLIEHAESAQLVVVGSHGRGGFSGMLLGSVSTAVVHAVRAPVIVARQG
cl|NONE|MMRN_RS25615|WP_020730714.1| nuclear transport factor 2 family protein [Mycobacterium marinum]	MTQATQSPALAASQASWRCVQAHDRQGWLALMADDIVIEDPIGKSVTNPDGTGVRGKDGVANFYDTNIAANQLSITCEETFPSSSPNEIAHILVLRSRFDGGFTSEVRGVFTYRVNDEGLMTNMRGYWNLEMMKFGNQE
cl|NONE|MMRN_RS25655|WP_103653764.1| FAD-dependent urate hydroxylase HpxO [Mycobacterium marinum]	MKAVIIGAGIGGMSAAIALRQIGIDTEVYERVTENKPVGAAISVWSNGVKCLNYLGLEQQTARLGGIVETMSYAEAHSGETMCRISMQPLIEQVGQRPYPIARAELQQMLMEAYGIDEIHFGMKMVEVANRDGAVTATFADGTIASADILIGADGANSITREYVLGGPVTRRYAGYVNYNGLVEVDEAISPANEWTMYVGDGKRVSAMPVADDRFYFFFDVVEPEGLPFEKGTAREVLREQFAGWAPGVQALIDKLDPTTTNRVEILDLDPFHTWVKGRVAVLGDAAHNTTPDIGQGGCSAMEDAVALQWALKDNPTDVAAALAAYQASRTERAGDLVLRARKRCDVIHAKDPDTTAAWYEELRNEDGTNIIRGLVANIMGGPLTPLS
cl|NONE|MMRN_RS25685|WP_036457043.1| arylsulfatase [Mycobacterium marinum]	MAREHLPIPDPKHVGLTTYDAKDPNTKYPPIKQLRPPQGAPNVLIVLIDDVGFGAASAFGGPCRTPVAERLAAGGLKLNRFHTTALCSPTRQALLTGRNHHSVGMGAITEMATSAPGNNSIRPKEKAPLAETLKLNGYSTAQFGKCHEVPGWEVTPMGPFHQWPTGSGFEYFYGFVGGEANQYYPGLYEGTTAVEPPKTPEQGYTLTEDLADRALTWVRQQKALMPDKPFFMYFAPGATHAPHHVPKVWSDKYRGKFDDGWDALREKTLNRQKELGVVPDDAELTKRHDEIPAWDDMPDELKPVLARQMEIYAGFLEQTDHEVGRLVDAIDDLGVLDDTLIYYIIGDNGASAEGTINGCFNEMTTLNGLPGIETTEFLLSKTDDFGTPDAYNHYAVGWA…
cl|NONE|MMRN_RS25710|WP_020730700.1| amidase [Mycobacterium marinum]	MHLDEYMSLDATGLAELVASKQVRATELLALARQRADAVNPRLNAIIRRIDALAEERAADPELRGPLAGVPFLIKDLDQEYRGFPSSCGSRSLANDVAKQHALVTQRFLDAGLVVFGMTNTPEFGAKGITEPDYWGPARNPWNPQHTPGGSSGGSGAAVAAGIVPVAGANDGGGSIRIPAACNGLVGLKLGRGLSPYGPQAGEPLFGMVTQGVVSRTVRDSAAIFDAIVGPNPRAAYQVALPDTTFVEHIKNRPGALKIGYSASSAINAAPDREAVTAVEAAASLLEDLGHHVEQVDPPYDDDALARDFLTIWFAQLHCQVADIRKRIGARDSDFEADTLAMAELGRSTGVLAPLLALDNRNNYIQSLASFHESYDYFLTPSLATPPPAVGETTTPPRL…
cl|NONE|MMRN_RS25915|WP_020730677.1| long-chain-fatty-acid--CoA ligase FadD17 [Mycobacterium marinum]	MSADPTVPQLLVPLAEIGDRGIYFEDSFTSWADHIGHGAAIAAALRERLDPTRPPHVGVLLQNTPFFSAMLAAAGMSGIIPVGLNPVRRGAALARDIEHADCQMVLADTASASTLDDIEHVNVDSAEWAEVVDAHRNSDISFQNAAPDDLFMLIYTSGTSGDPKAVKCSHSKVAIAGVTMTQRFGLGRDDVCYVSMPLFHSNAVLVGWAVAVACQGSMALRRKFSASQFLSDVRRYGATYANYVGKPLSYVLATPERPDDADNPLRAVYGNEGVPGDIERFGCRFGCVVQDGFGSTEGGVAIARTPDTPAGSLGPLPENIEIVDPETGQQCPVGAVGELVNTAGPGRFEGYYNDEAASAQRMSGGVYHSGDLAYRDAAGYAYFAGRLGDWMRVDGENLG…
cl|NONE|MMRN_RS26080|WP_015357371.1| thiolase domain-containing protein [Mycobacterium marinum]	MAGARAQLAAVLGTGQTKYVAKRQDVSMNGLVREAIDRALQDSGSTFDDIDAVVVGKAPDFFEGVMMPELFMADAMGASGKPLIRVHTAGSVGGSTGVVAASLVQSGKYRRVLAMAWEKQSESNAMWALSIPIPFIKPVGAGAGGYFAPHVRAYIRRSGAPSNIGAMVAVKDRLNGSRNPLAHLQQPDITLDKVMQSPMLWDPIRYDETCPSSDGACAVVIGNEEIADARVADGHPVAWIHATALRTEPLAYSGRDQVSPQAGRDAAAALWKAAGITSPIDEIDAAEIYVPFSWFEPMWLENLGFMPEGEGWKLTEAGETAIGGRLPVNPSGGVLSSNPIGASGLIRFAEAAIQVMGKGGDHQVPNARKALGHAYGGGSQYYSMWVVGADKP
cl|NONE|MMRN_RS26085|WP_103654139.1| TIGR03619 family F420-dependent LLM class oxidoreductase [Mycobacterium marinum]	MKYTVSIAMGPIDELIGIAKTAEEVGFDSIALPDSLFYMEKAAADYPYTPDGSRMWNQDTPWVDPLIAAAAMGAATSKLRFYTNVLKLGSRNPLLLARQVGSVANLTNNRFGFGVGIGWAPEEFEWCGVPYRRRGARVDEMIDVIKLVLGGGMVEFHGQFYDFDRLQMSPAPSEPVPFFVGGHTDVALRRAARIGDGWTSAMMTGEQLAETIGKLNQLRAEYGRAEQPFEFQAVCIDKFGVQGHRELAEAGVTDNIVIPWVFDGLGFDAPLGKKQDSMKRFADTYIHSGWQAA
cl|NONE|MMRN_RS26150|WP_172607234.1| carboxylate--amine ligase/circularly permuted type 2 ATP-grasp protein [Mycobacterium marinum]	MRRDPPRTMGVEEEFHLVDLRSRRLTTRAPDLLAKLPEDYVAELQSCVVETNSGIVDSLDALRADLLRHRRLLVDAADEIGVGVVAAGAVPLSVPAELQITQTPRYLHMLADYQLLAREQLICATHVHVGIDDRDEAIAIANRLLPCLPTLLALSASSPFWADGSDTGYASMRTLVWRRWPTTGLAAPVQSATEYDALVKALIASQVITDYGMIYFDLRPSSHAPTLELRVCDSCPSVDTIVLVAGLYRAAVAREAEAIRAGTPAPAFPSTVGSAALWRAARSGLEGDLVDLTGPVPASRPAGDVVNDLVSSLRPQLEDSGDWEMIGELTRQTLLSGTSSARQRRALRRRGRLTDVVDQLIAETAGRVKPTTAAISHDGGLLAAYQPTGEAGKPADDMF…
cl|NONE|MMRN_RS26365|WP_020730828.1| hypothetical protein [Mycobacterium marinum]	MNSSMIWIVVGVVAAIVVLGGLIVVASRTRRHRRQQQAEEIRDQARLQAAQLERRQALADETAAKARAAQAEAEVKAAEAARLQERAAQHQSEAEATRTQLDEQWQRAEDLAPEAGAQSSQTASQSDAVDTGSSR
cl|NONE|MMRN_RS26445|WP_036456722.1| MBL fold metallo-hydrolase [Mycobacterium marinum]	MRLRFGRPDLKRYSHRFGVPAAKPDAPLSAMWIGVSTVLLDDGSSALMTDGYFSRPSLAQVAAGKLAPSAARVDGCLAQAKASELAAVIPVHTHIDHAMDSALVADRTGALLVGGESAANIGRGYGLAEDRLVVAVPGQSMELGAYDVTLIESHHCPPDRFPGVISEPVVPPVKASAYRCGEAWSTHIHHRPSGRRLLIQGSAGFVAGALDGYRAEVVYLGVGQLGLQRRSYLIDYWNEVVRAVGARRVVLVHWDDFFRPLSKPMRAFPYAADDLDMSIRILDELAAQDGIPLQMPTVWQREDPWV
cl|NONE|MMRN_RS26700|WP_103654041.1| PPE family protein [Mycobacterium marinum]	MLDFAQLPPEVNSALMYSGPGSGPMLTAAAAWDVLAAELQATASTYDALVTELTDGPWQGPSAANMVAAAMPQVEWLRNTAALAEQAGSQAVAAAGAYEAAFVATVPPPVIAANRALLMALMATNFLGQNTGAIAATEAQYGEMWAQDAAAMYGYAGSSAAAAQLAPFDPAAQTVSAAGLANQAAAVGQALNGAVDSQALAEIPKALSQLAGISNEPPWLTDLTGAIGLTGHAWNSNGDGIIVGGALGDIVQGVTGSAEVDAGVFMDTFSKWVSPAGLAVTQFKDYVGLAHDLPKFAQEGAKAAAEAAKELPAVLPSLPGVGLGGITGAVGKAASVTGLSVPTSWMNSVGAAANPAIVTVNSLGAAAAEPAQAAVGGVPLMPASGVGRGMAAHFAAPRY…
cl|NONE|MMRN_RS27380|WP_020730968.1| hypothetical protein [Mycobacterium marinum]	MSKPKMLAIGAEVALIATTLWYLVMRDFRIALAGIGLALATVSLIGHASYAARRMPGVARMVGVGTVRTVEGGEAEPGDGERQIWIEVASVHGDTFIGRLVQDDAEPDTATLRPGLVVLVAFDPADRQQLSLPDDVLAVRARGLAIG
cl|NONE|MMRN_RS27505|WP_020730993.1| AraC family transcriptional regulator [Mycobacterium marinum]	MSVVRGTGLSNYPNLVSELGGDPAALLRAAGVREQDVGNYDAFIPVRAVIRAIETAAAATGTHDFGRQLAQRQGIEILGPVGVAARTAATVADALMIFHTFMAAYSPAIHIEITPLAHTQRSFVAIEIVPDDPIPCPHTLELALGVSLGVFRLLMGADYTPLAVHLPHDPLSPPTTYVRYFECTPHFAERRSGFTVRSTDLVRPLHRDELAHRAVVDYLSSITPLGAGIVESVRTMARQLLPTGAATLEVVAAQFHLHPKTLQRRLADESTTFAALIDEVRKETADRYLRTTAMSLSHLARELGYAEQSVLTRSCKRWFGIGPAAYRAKTRVRATPRRG
cl|NONE|MMRN_RS27515|WP_020730994.1| NAD(P)/FAD-dependent oxidoreductase [Mycobacterium marinum]	MNSSSIEHVDVLIVGAGISGIGAAYYLQEHQPAKTFAIVEARNDIGGTWDLFRYPGIRSDSDLHTFSYEFKAWENEKAIASAGAIMSYLRETVAENSLARAIRFGHKVIEAAWSTRDARWRVTIERLYSGERVTMSCEWFFCASGYYRYDEGYTPEFPGRERFAGQVVHPQHWPENLDYRGKRVLIIGSGATAVTLVPAMAETAGHVTMLQRSPTYIIPVPSKDRIANTLPKLVGRKRAYALTRKKNVAKQRLVWHFCQRYPGAARRVIRHLNARLLPTGYPVDEHFRPDYNPWDQRLCAVPDADMFQAIRDGRASVVTDQIETFTERGIRLQSGRELEADIIVTATGLNLLAFGGIGLSVDGEPVDVSQKVAFKGFLLSDVPNFGYVFGYTNSSWTLK…
cl|NONE|MMRN_RS27855|WP_020731051.1| VOC family protein [Mycobacterium marinum]	MRINLASVLVDDQDKALRFYTEILGFQTKHDVPMGQFRWITVVSPEDPDGTELVLEPDEHPAAKPFKDALRSDGIPFTAFAVDNVRAEFDRLRALGVRFTQEPTEMGPVTTAVLDDTCGNLIQIQQTSSLLAGDGSGGR
cl|NONE|MMRN_RS27890|WP_012396853.1| flotillin family protein [Mycobacterium marinum]	MLGYKVPDPDEAMLISGGRVKGNAPFRVVTGHGSFVVPFFRKVRFLTLAMCEAEVAEKCVTQQGITLNVRAVIAFKVGNDTESIIAAAQRFLSEQDQMSVLTGRIFAGHLRSIIGSMTVEEIIRERQKLATEVLDGSKEEMARIGLNVDALQIQSIDDDGLGYIDAMSAPHNAAIQQQAQIAQAQANQLSAEAEQESQRKQAEFARETAIVKAQYKAEVDKAQAQAAQAGPLAEAQSQREVLEMRTELAERAAELRQQELVAEVVKPAEAEAERVRILAVADAEKMKIQAEAAASHNRVALDRMLIDQLPDIVEKAALGLSGANLTVLNGADGLSQVAAGLVSQGVAIFDAMRGSVADDNDGENAVAPWNAGTTDNV
cl|NONE|MMRN_RS28145|WP_012396897.1| hypothetical protein [Mycobacterium marinum]	MDAGSDGPIGVAPFHSRGSLKGFVISGRWPDSTKEWAQLLMVAVRVASLPGLLSTTTVFGAREELPDEPEPGTVGLVLAEGTVFGESAIQPGYFADHQPPALLMLHPPSETTPSLPECTGAASGCVLLPGLPYLGLEHRAAWVEAEADGTITSMVSRVGVDPISHPDTAILAMLLAA
cl|NONE|MMRN_RS28220|WP_036456792.1| LLM class F420-dependent oxidoreductase [Mycobacterium marinum]	MRFAFKTSPQNTTWEQMLAVWQTADGIDVYESGWTFDHFYPIFSDPTGPCLEGWTTLTALAQATTRLRLGTLVTGVHYRHPAVLANMAAALDIISHGRLELGIGAGWNEEESSAYGIELGSVKERFDRFEEACAVLTGLLSQPSTTFDGKYYQLEDARNEPKGPQRPHPPICIGGSGEKRTLRITARYAQHWNFAGGTPEEFARKRDVLAAHCADIGRDPKEITLSAHLGLAPERNFGQVIENAAALAAEGLDLGIVYIAPPHDPAVLEPMAEAIRESGLIDG
cl|NONE|MMRN_RS30395|WP_172607191.1| nuclear transport factor 2 family protein [Mycobacterium marinum]	MRFNPPPNWPPPQDGWVPSPGWTPDPSWPPPPSGWQLWIDDETLPAGPAGGVAAPPPGRLGPPGRRKFVVGLAAVAAVIVAVGVAALILVPQTAADPPKSDEDQIREVLSGVVEAYNNADFNKYVSYFCPSERSGLGDASQLRQNRADTGRLSFDDISIDVTGDTAKVTATATVENEDEPDTQTVDFVKEDGRWMMLLFEDKCSA
cl|NONE|MMRN_RS31175|WP_020730286.1| ComEC/Rec2 family competence protein [Mycobacterium marinum]	MAGAGRDVAERLDVRLVPGALTSWIVTAAGIVWPVGRACASGCLLLALGAGVLWWITDRRPRSKRWPCAASAGLVTVGVVGAGFGMAIALRTEALARHPISAAFGTSAAVTVTPSESALSLGSDRLMFRATIQRLRDDEISGRVVVFARASEFEETGELMVGRPVRFTARISGPARHDLTVAVLNSAGAVKAGRAGALQRAAHQVRGRFAAAARRVLPADQAAMLPALVLGDTSTVGTETGRAFRSAGMTHLTAVSGANVTIVCGAVLFSARWVGPRAAVALAGIALVAFVVVVQPTASVLRAALMASIALAAMLSSRRRQAIPALSTTVLVLLVAAPHLAVDVGFALSVVATAALVVVAPGWSDGLVARGWPKVLADGLAVATAAQVVTAPLVAAISG…

## Sheet: Mu_uniques_seq
Supplemental Table S1: Proteins unique to M. ulcerans ecovars (see Fig. 5B)
cl|1465289172|DL240490_05122|RFZ56397.1| Dimodular nonribosomal peptide synthase [Mycobacterium marinum]	MGGVVAHEIAVELRRRGCEVGRLIVLDATGEVDSADSVAEPASESDVLELILVAAGIDIAAHPRPLTYRQAEALLNQRTPIEFSLPPRRIVEIMLDNMNANQSMRLKHVPDVFDGDMIVFSAKRGSGGRSLADSWRPYVSGDITEYPVDCTHESMLNIESLQLFGERIAIYLH
cl|1465290233|DL240490_04781|RFZ57403.1| hypothetical protein [Mycobacterium marinum]	MAPLAVDPAALDGAGAAVLAADEGLEPVIASSGRASDGAAAKVLAAMELAETGCAAVEMRLDCRFYVSN
cl|1465290592|DL240490_04744|RFZ57754.1| hypothetical protein [Mycobacterium marinum]	MTTYTTMDDCALTPLDWRLLGTAAPKDSLIQGLTDEGESGSLIAQAGAGKSLLMLEVAINLALGRPLVGEPAREPVPVMYVDMENTETELANRLHGMGHEAAALDGAPLFYFSYPDLPPLDTAVGGRKLALAAARHDPSLIILDTISRLVEGKEDSADT
cl|1465300179|DL240490_01862|RFZ66853.1| KAP family P-loop domain protein [Mycobacterium marinum]	MTDNVLRTPLWDDNPSEVDLLGFDAVVAPIVDAIVAEELDPLTIGVHAKWGGGKSTVLNLIDDALFDVDGVRVVSTNPWEFDDHEDVKGTIIAEVLDGLREHFDQDAGLTEKIGELLGRISWSRVGTVVAKGVLTQTLDFAGLAEALKPKSRNSPESMAGFKTEFGKLIDSLPDTRRIVVLVDDLDRCMPSATVATLEAIKLFLSVSGMVFVIAADQDMVRDAIAMNLGGSPEXSRYAQRYLDKIVQLPASLPFLPAHEADAYLGLLLAKAGLDDDAFTALVAHASDRRKANKVPLLSEMDGLAAKPDDDTLRLASQLVHGLRSDKVVNPRDIKRFLNAFQVRNRIAQARGVSVRADVLAKLLLLEDRFRVDFEKLVNTPDLERKTLLDTWQKWASGEG…
cl|1465300180|DL240490_01863|RFZ66854.1| hypothetical protein [Mycobacterium marinum]	MGTSGSYGGSAKQVWKDARQQILDLPPGAGSGDSGGGEQPSEKPLEDLWGSIGDALDSDDPSPHRPIVDESKIALPALIPWLGRPGRGXSGSDGGSDGGGNGRVRSGAGRQGSGFRRQVTRSAVRGGAALGAAYAVRRGDADYLKELGLDLTRLQGLSPIRQCAEILDAVLGEGAHPDEMALRKASLEALKDVLTKGEPPDEMVSLRAFVVSYVFEVSLVELQRQVNEGALSPDGVAKKERTIRVYLEKRVQNLPIPGGGVIQPRDLRTRAAELTKEVIKLVRARGGGTP
cl|1465300181|DL240490_01864|RFZ66855.1| 7-cyano-7-deazaguanine synthase [Mycobacterium marinum]	MNLEVRPVQSQPIHHDFTQVGWGEPGESDSDVDASLNAWLSQLGDVSDRVIDLVRLAGAAYIADRLRPRGAGFSRTMRVHVHLTDVAAWTPLLAQFERLLDWVSGDAWELSASDATAPRPVLGQQPFIPPDDVPDAVSLLSGGLDSFSGAVLKGAPGLFLSHTDNPTVTGAQRRTWNWLTSNGVEGECVRLSLNEASRKRENTTRTRALLFYALAVALADARGIDRVEVPENGFTGLNLSLGNDRGDVLSTRSTHPWTMHLMQRLLDDAGIDIELVNPYEWQTKGELVRAAADVCPAFAEGLVTTLSCAKLDGRTYKGGNPNLNCGLCVACLTRRASIRAAGLEDKTPYLATILTGTSLDQLRSRRGLDVRAVMSRVEAEIDEFTLLENGPYPDDFDLS…
cl|1465300182|DL240490_01865|RFZ66856.1| putative deoxyribonuclease YcfH [Mycobacterium marinum]	MGLPSLDCHAHVSPSVTNRQIAQLGTAIVFAMTREPAEAVEAAQRRDHNILWGCGAHPSYVARGGAVDLDEFARCATGFAIVGEIGMDRRSGNLHHQAEVFDALLDRLKDEPVLLSVHSAGCTAEVAKIVRLRRTQGVIMHWFSGRPEEVDELLSLGCYFSVNTAMRREILTALPLDRLLPETDFPVARRRTGSKPGDTDQLEKLLAEIHDSDPMHVRRQFYRNLRRMSVGTGAIDRMPMHVADLLLAA
cl|1465300183|DL240490_01866|RFZ66857.1| hypothetical protein [Mycobacterium marinum]	MLKILADHGIAMRYQPMTEREIDRAITLYVEEGLSIRAIAHQLGKSKGSVWKALHERGIMMRAAH
cl|1465303416|DL240490_01282|RFZ70014.1| hypothetical protein [Mycobacterium marinum]	MGNEIELVTDGDGLAVIGNSADVERFLLDHGLDRAPSKVLDXRRLSSFVGTGGTAMQVGSEVATNSGRWVKLTAESAQAVKQYGLMATETPGVSHAMIGKPGEIKQWLQIAQAPTKLLSGPLALSAVSTMIQQQAMQQQMDQIVEYLQEINEKVDDILRTQKDAALAEMIGVDLAIEEALAVRDQVGRVSEITWSKIQSGSFVLARTQAYAIRQFEAIAETLEKKADLGKIAKATKEAEPKVREWLXVIARCFQLHDGLAVLELDRVLDSAPEDLNSHRLGLIEARQKRLGLISSSTARLLTQMNETVRGANSKVLLNPRDAPAAVRSSNEIATDVVAFRDRLGIESGDAATDARRWRQAVGEALDKARATGTEGVATAKDKATDLADAAKDRAIDLTG…
cl|1465303419|DL240490_01285|RFZ70017.1| hypothetical protein [Mycobacterium marinum]	MYRAVLDTCALVPSLQRDFLLQLAAEEAYAPVWGSGILFELNYVLAGLHDKGGITDSASRRQHLFDQLKAAFPGSEVHASKDRDYSYGLNDPDDGHVAHAAIIGKADAIVTDDGRAGFSTARVLVEADIETVHPHQFAANTVSAHPHAGVRALREMSNRRTNPRQTPEQILELLVTRHNMTEVAEILLPLLAEDIRCPG
cl|1465303420|DL240490_01286|RFZ70018.1| hypothetical protein [Mycobacterium marinum]	MPPRAVATEQYANPVDPRPITLSDIDTTRALRXDDELLRLVAXIHGSRPEAQETNWLEWKSTLDLSVAAGKFAVAKAVLGFANRSVDDARPQYGGVAYMVVGVEPGAAAGIPAVDHADLTPGIKTYASTPRFTPRTVRFEGVEVLVVVVEAPEPGDPQHTLQKQYDKYHAGIVFHRGAGRTAPAGPKEIEMLGRRLLQGAQRPELDLTLTATADPLIRLSIEREDLEDWLRRHETYVWANSGKPPDRPPPRPKPQPNPARPAWTAYDTFSSLGDITGPLGMLRYADPKDAGEFDRRVGDYLTRLRSRLMDHVLRQIVNDDEANTVCFQVGNDTDDPVSGVQLTVRIRKGGVLVRTCPPNVRDLPPLPKWPDPLDQMRENALAGMTRAQVPDFFPHAGSV…
cl|1465303421|DL240490_01287|RFZ70019.1| hypothetical protein [Mycobacterium marinum]	MGRGHVITAEAVPLLQPVLRLQAALADAPRSDPEAVIMAAVRAIEHCNRWAAPLAGHKWYAFVAEYFFDEYTVTSFANRAVRDVFAAVVQHVPDRSPGARIPAELLTIREDITDGSWGFRINRQKTLDHVAVLKRIYADHWLSRQLNETDDILSSGASLGGAFAIEQQRLENRVARLTRSRNAAIHGGPLSSAACDSIADFATVIAQKALYTAVRATVAGQAVDVYASKQRDEYRQRSQNLASGGDLKNLFTLI
cl|1465303424|DL240490_01290|RFZ70022.1| hypothetical protein [Mycobacterium marinum]	MAXTTEAAFARFYEEVNLPGDHRTTANARRDWVLDRLRNNGIEVLEAIAFGSIPRYTALKEHADVDVMAVLHYGKHIKDRRPSQVLLAVKNALGTGQAGAGRRNGXAVTVSFQSWPNIDVVPALRVNDNNGKVTGYEIPDMKREIWLPTNPPQHSSDIAAAVTARGSRFRRVITMLKHWNRRQPVKLQSYHLEVIALKLSTSWDDYSWPIFKWFELAQSEIHWCWHAGQDVSGYLNYEQRQAITAQLASATNTARSAWLKACTDKHSEAISLWRNVFGMKFPTYG
cl|1465303426|DL240490_01292|RFZ70024.1| hypothetical protein [Mycobacterium marinum]	MGGCQASTRIIEIGFAQSRSSTHQVVERCGRLAGTARPSSDRCAGELRQSAARGKRAAVCNTPKPCTEPPYSGGQDRANDLNANLKYPTLDARIESTYAARSTAQFNTSLYDSCLRAFRWATDRVGDHGIVAYVSNGGWIDSNTADGIRLTLADEYSRIYVYNMRGNQRTAGDQSRREGGKVFGSGSRSTVAVFIGVRNPEHVGSCEVFYRYIGDYLTRERKLEIVAVDDLESVDWQAITPNADGDWVNQRSDDFSAWPVIGGKNGESSVFAKFSGGLKTNRDAWVDSFSAEAVNANVRRMVNSYNSQADHFDGYCAQRSITDRRQNIDAFIDTDSFNISWSDGLKSRLARGTRLAFNPESHRDAIYRPFHHQTVYFDSSVIERPGGLTSMFPTRHHAN…
